# Supplementary material for: Taxonomic resolution of the ribosomal RNA operon in bacteria: implications for its use with long-read sequencing
Source: NAR Genom Bioinform. 2019 Nov 14;2(1):lqz016. doi: 10.1093/nargab/lqz016 (PMC7671355; doi:10.1093/nargab/lqz016)
Supplement: lqz016_Supplemental_Files [file lqz016_supplemental_files.zip]

Archive with 4 entries (4 files):
- 201909rRNAresolutionManuscript-SupplFiguresTables.pdf
- suppl_table_1.all.csv
- suppl_table_2.Pseudomonas.csv
- suppl_table_3.Staphylococcus.csv
