# Supplementary material for: Taxonomic resolution of the ribosomal RNA operon in bacteria: implications for its use with long-read sequencing
Source: NAR Genom Bioinform. 2019 Nov 14;2(1):lqz016. doi: 10.1093/nargab/lqz016 (PMC7671355; doi:10.1093/nargab/lqz016)
Supplement: lqz016_Supplemental_Files [file lqz016_supplemental_files.zip › suppl_table_1.all.csv]

	Organism (NCBI)	Accession Number	File Name	Species (GTDB)	Longest 16S	Consensus 16S	Copies 16S	Longest 23S	Consensus 23S	Copies 23S	Longest 5S	Consensus 5S	Copies 5S
0	Escherichia coli	GCF_003017975.1	GCF_003017975.1_ASM301797v1_genomic.gbff.gz	Escherichia flexneri	1554	1554	7	2930	2936	7	116	116	8
1	Klebsiella pneumoniae JM45	GCF_000445405.1	GCF_000445405.1_ASM44540v1_genomic.gbff.gz	Klebsiella pneumoniae	1554	1554	8	2923	2923	8	116	116	9
2	Escherichia coli UM146	GCF_000148605.1	GCF_000148605.1_ASM14860v1_genomic.gbff.gz	Escherichia coli	1554	1556	7	2556	2931	7	116	116	8
3	Streptococcus intermedius C270	GCF_000463385.1	GCF_000463385.1_ASM46338v1_genomic.gbff.gz	Streptococcus intermedius	1561	1563	4	2907	2908	4	116	116	4
4	Pseudomonas syringae pv. actinidiae	GCF_002024285.1	GCF_002024285.1_ASM202428v1_genomic.gbff.gz	Pseudomonas_E avellanae	1548	1548	5	2917	2917	5	116	116	6
5	Escherichia coli O157:H7 str. SS52	GCF_000803705.1	GCF_000803705.1_ASM80370v1_genomic.gbff.gz	Escherichia dysenteriae	1554	1556	7	2929	2938	7	116	116	8
6	Streptococcus mutans	GCF_002995555.1	GCF_002995555.1_ASM299555v1_genomic.gbff.gz	Streptococcus mutans	1564	1564	5	2904	2904	5	116	116	5
7	Pseudomonas aeruginosa	GCF_003073695.1	GCF_003073695.1_ASM307369v1_genomic.gbff.gz	Pseudomonas aeruginosa_A	1536	1537	4	2908	2912	4	116	116	4
8	Escherichia coli	GCF_002310595.1	GCF_002310595.1_ASM231059v1_genomic.gbff.gz	Escherichia coli_D	1554	1556	7	2924	2932	7	116	116	8
9	Streptococcus pneumoniae D39	GCF_000014365.2	GCF_000014365.2_ASM1436v2_genomic.gbff.gz	Streptococcus pneumoniae	1552	1552	4	2904	2904	4	116	116	4
10	Escherichia coli O55:H7 str. CB9615	GCF_000025165.1	GCF_000025165.1_ASM2516v1_genomic.gbff.gz	Escherichia dysenteriae	1554	1556	7	2930	2931	7	116	116	8
11	Streptococcus suis	GCF_001572685.1	GCF_001572685.1_ASM157268v1_genomic.gbff.gz	Streptococcus suis	1556	1556	4	2906	2906	4	116	116	4
12	Streptococcus pneumoniae 670-6B	GCF_000147095.1	GCF_000147095.1_ASM14709v1_genomic.gbff.gz	Streptococcus pneumoniae	1552	1552	4	2904	2904	4	116	116	4
13	Streptococcus mutans GS-5	GCF_000271865.1	GCF_000271865.1_ASM27186v1_genomic.gbff.gz	Streptococcus mutans	1562	1562	5	2905	2905	5	116	116	5
14	Staphylococcus pseudintermedius HKU10-03	GCF_000185885.1	GCF_000185885.1_ASM18588v1_genomic.gbff.gz	Staphylococcus pseudintermedius	1556	1557	6	2922	2926	6	115	115	7
15	Streptococcus agalactiae	GCF_900155855.1	GCF_900155855.1_BM110_genomic.gbff.gz	Streptococcus agalactiae	1555	1555	7	2906	2906	7	116	116	7
16	Escherichia coli Xuzhou21	GCF_000262125.1	GCF_000262125.1_ASM26212v1_genomic.gbff.gz	Escherichia dysenteriae	1554	1556	7	2930	2938	7	116	116	8
17	Pseudomonas syringae pv. cerasicola	GCF_900235885.1	GCF_900235885.1_CFBP6109_genomic.gbff.gz	Pseudomonas_E ficuserectae	1540	1540	5	2917	2917	5	116	116	6
18	Streptococcus agalactiae	GCF_002812425.1	GCF_002812425.1_ASM281242v1_genomic.gbff.gz	Streptococcus agalactiae	1555	1555	7	2906	2906	7	116	116	7
19	Escherichia albertii	GCF_002895205.1	GCF_002895205.1_ASM289520v1_genomic.gbff.gz	Escherichia albertii	1552	1552	7	2929	2930	7	116	116	8
20	Enterococcus faecium NRRL B-2354	GCF_000336405.1	GCF_000336405.1_ASM33640v1_genomic.gbff.gz	Enterococcus_B faecium	1569	1570	6	2917	2917	6	116	116	6
21	Escherichia coli	GCF_000599645.1	GCF_000599645.1_ASM59964v1_genomic.gbff.gz	Escherichia flexneri	1554	1567	10	2070	5180	11	115	116	10
22	Klebsiella pneumoniae	GCF_001956965.1	GCF_001956965.1_ASM195696v1_genomic.gbff.gz	Klebsiella pneumoniae	1550	1550	8	2923	2926	8	116	116	9
23	Pseudomonas syringae pv. syringae	GCF_002905815.2	GCF_002905815.2_ASM290581v2_genomic.gbff.gz	Pseudomonas_E syringae_M	1540	1540	5	2918	2918	5	116	116	5
24	Klebsiella pneumoniae	GCF_001456135.1	GCF_001456135.1_ASM145613v1_genomic.gbff.gz	Klebsiella pneumoniae	1550	1550	8	2923	2923	8	116	116	9
25	Enterococcus faecalis	GCF_002289045.2	GCF_002289045.2_ASM228904v2_genomic.gbff.gz	Enterococcus faecalis	1566	1566	4	2914	2915	4	116	116	4
26	Escherichia coli	GCF_001860505.1	GCF_001860505.1_ASM186050v1_genomic.gbff.gz	Escherichia flexneri	1556	1556	7	2929	2933	7	116	116	8
27	Escherichia coli	GCF_002357875.1	GCF_002357875.1_ASM235787v1_genomic.gbff.gz	Escherichia coli_D	1556	1556	7	2925	2934	7	116	116	8
28	Streptococcus suis 05HAS68	GCF_000168355.3	GCF_000168355.3_ASM16835v3_genomic.gbff.gz	Streptococcus suis	1556	1556	4	2906	2906	4	116	116	4
29	Klebsiella pneumoniae	GCF_001709295.1	GCF_001709295.1_ASM170929v1_genomic.gbff.gz	Klebsiella pneumoniae	1550	1550	8	2920	2923	8	116	116	9
30	Klebsiella pneumoniae 342	GCF_000019565.1	GCF_000019565.1_ASM1956v1_genomic.gbff.gz	Klebsiella variicola	1550	1550	8	2925	2932	8	116	116	9
31	Klebsiella pneumoniae	GCF_002202255.1	GCF_002202255.1_ASM220225v1_genomic.gbff.gz	Klebsiella pneumoniae	1554	1554	8	2923	2923	8	116	116	9
32	Streptococcus pneumoniae	GCF_001457635.1	GCF_001457635.1_NCTC7465_genomic.gbff.gz	Streptococcus pneumoniae	1552	1552	4	2904	2904	4	116	116	4
33	Pseudomonas aeruginosa	GCF_001516105.1	GCF_001516105.1_ASM151610v1_genomic.gbff.gz	Pseudomonas aeruginosa	1544	1544	4	2912	2912	4	116	116	4
34	Escherichia coli	GCF_003018275.1	GCF_003018275.1_ASM301827v1_genomic.gbff.gz	Escherichia flexneri	1554	1554	7	2924	2931	7	116	116	8
35	Pseudomonas sp. JY-Q	GCF_001655295.1	GCF_001655295.1_ASM165529v1_genomic.gbff.gz	Pseudomonas_E hunanensis	1547	1547	7	2914	2917	7	116	116	8
36	Enterococcus faecium	GCF_003071445.1	GCF_003071445.1_ASM307144v1_genomic.gbff.gz	Enterococcus_B faecium	1568	1570	6	2917	2917	6	116	116	6
37	Enterococcus faecium	GCF_002848665.1	GCF_002848665.1_ASM284866v1_genomic.gbff.gz	Enterococcus_B faecium	1568	1569	6	2397	2917	6	116	116	6
38	Staphylococcus aureus	GCF_001018975.2	GCF_001018975.2_ASM101897v2_genomic.gbff.gz	Staphylococcus aureus	1554	1554	6	2926	2927	6	115	115	7
39	Streptococcus suis	GCF_002111405.1	GCF_002111405.1_ASM211140v1_genomic.gbff.gz	Streptococcus suis	1556	1556	4	2911	2911	4	116	116	4
40	Enterococcus faecium	GCF_002848385.1	GCF_002848385.1_ASM284838v1_genomic.gbff.gz	Enterococcus_B faecium	1568	1569	6	2917	2917	6	116	116	6
41	Staphylococcus lugdunensis	GCF_002250095.2	GCF_002250095.2_ASM225009v2_genomic.gbff.gz	Staphylococcus lugdunensis	1556	1556	6	2906	2925	6	115	116	8
42	Streptococcus thermophilus	GCF_002286255.1	GCF_002286255.1_ASM228625v1_genomic.gbff.gz	Streptococcus thermophilus	1555	1555	6	2902	2902	6	116	116	6
43	Escherichia coli O157:H7	GCF_001753445.1	GCF_001753445.1_ASM175344v1_genomic.gbff.gz	Escherichia dysenteriae	1554	1556	7	2930	2938	7	116	116	8
44	Staphylococcus epidermidis PM221	GCF_000751035.1	GCF_000751035.1_PM221_genomic.gbff.gz	Staphylococcus epidermidis	1556	1556	6	2930	2937	6	115	115	7
45	Escherichia coli	GCF_003181035.1	GCF_003181035.1_ASM318103v1_genomic.gbff.gz	Escherichia coli	1554	1554	7	2925	2925	7	116	116	8
46	Escherichia coli	GCF_002796585.1	GCF_002796585.1_ASM279658v1_genomic.gbff.gz	Escherichia coli	1554	1554	7	2925	2925	7	116	116	8
47	Escherichia coli O157:H7	GCF_001651925.2	GCF_001651925.2_ASM165192v2_genomic.gbff.gz	Escherichia dysenteriae	1554	1556	7	2932	2932	7	116	116	8
48	Staphylococcus saprophyticus	GCF_001558375.2	GCF_001558375.2_ASM155837v2_genomic.gbff.gz	Staphylococcus saprophyticus	1555	1555	6	2927	2938	6	115	115	7
49	Escherichia coli str. K-12 substr. W3110	GCF_000010245.2	GCF_000010245.2_ASM1024v1_genomic.gbff.gz	Escherichia flexneri	1556	1556	7	2925	2933	7	116	116	8
50	Streptococcus thermophilus	GCF_002443035.1	GCF_002443035.1_ASM244303v1_genomic.gbff.gz	Streptococcus thermophilus	1555	1555	6	2901	2902	6	116	116	6
51	Streptococcus suis SS12	GCF_000231865.1	GCF_000231865.1_ASM23186v1_genomic.gbff.gz	Streptococcus suis	1556	1556	4	2911	2911	4	116	116	4
52	Streptococcus pyogenes	GCF_900475155.1	GCF_900475155.1_41975_A01_genomic.gbff.gz	Streptococcus pyogenes	1555	1556	6	2906	2906	6	116	116	6
53	Klebsiella aerogenes EA1509E	GCF_000334515.1	GCF_000334515.1_ASM33451v1_genomic.gbff.gz	Klebsiella_B aerogenes	1544	1555	8	2930	2935	8	116	116	10
54	Klebsiella michiganensis	GCF_000724525.1	GCF_000724525.1_ASM72452v1_genomic.gbff.gz	Klebsiella_A michiganensis	1554	1560	8	2927	2927	8	116	117	9
55	Staphylococcus schleiferi	GCF_001188875.1	GCF_001188875.1_ASM118887v1_genomic.gbff.gz	Staphylococcus schleiferi	1556	1557	5	2932	2933	5	115	115	6
56	Streptococcus thermophilus	GCF_001685375.1	GCF_001685375.1_ASM168537v1_genomic.gbff.gz	Streptococcus thermophilus	1555	1555	5	2902	2902	5	116	116	5
57	Escherichia coli	GCF_002012225.1	GCF_002012225.1_ASM201222v1_genomic.gbff.gz	Escherichia coli_D	1556	1556	7	2925	2932	7	116	116	8
58	Staphylococcus saprophyticus	GCF_002209265.1	GCF_002209265.1_ASM220926v2_genomic.gbff.gz	Staphylococcus saprophyticus	1554	1555	6	2929	2930	6	115	115	7
59	Staphylococcus aureus	GCF_002209325.1	GCF_002209325.1_ASM220932v1_genomic.gbff.gz	Staphylococcus aureus	1557	1558	5	2926	2927	5	115	115	6
60	Klebsiella pneumoniae subsp. pneumoniae	GCF_002951555.1	GCF_002951555.1_ASM295155v1_genomic.gbff.gz	Klebsiella pneumoniae	1550	1550	8	2923	2923	8	116	116	9
61	Streptococcus uberis 0140J	GCF_000009545.1	GCF_000009545.1_ASM954v1_genomic.gbff.gz	Streptococcus uberis	1553	1553	5	2904	2904	5	116	116	5
62	Streptococcus sobrinus	GCF_003176815.1	GCF_003176815.1_ASM317681v1_genomic.gbff.gz	Streptococcus sobrinus	1560	1564	6	2903	2903	6	116	116	6
63	Klebsiella variicola	GCF_000828055.2	GCF_000828055.2_ASM82805v2_genomic.gbff.gz	Klebsiella variicola	1554	1554	8	2925	2932	8	116	116	9
64	Escherichia coli	GCF_002196475.1	GCF_002196475.1_ASM219647v1_genomic.gbff.gz	Escherichia dysenteriae	1556	1556	7	2924	2931	7	116	116	8
65	Escherichia coli	GCF_002788115.1	GCF_002788115.1_ASM278811v1_genomic.gbff.gz	Escherichia coli_D	1552	1554	7	2925	2932	7	116	116	8
66	Escherichia coli O157	GCF_001650295.1	GCF_001650295.1_ASM165029v1_genomic.gbff.gz	Escherichia dysenteriae	1552	1554	7	2930	2938	7	116	116	8
67	Pseudomonas protegens	GCF_002208745.2	GCF_002208745.2_ASM220874v2_genomic.gbff.gz	Pseudomonas_E protegens	1539	1540	5	2914	2916	5	116	116	6
68	Streptococcus pneumoniae Taiwan19F-14	GCF_000019025.1	GCF_000019025.1_ASM1902v1_genomic.gbff.gz	Streptococcus pneumoniae	1552	1552	4	2904	2904	4	116	116	4
69	Streptococcus pyogenes	GCF_900474455.1	GCF_900474455.1_42017_D01_genomic.gbff.gz	Streptococcus pyogenes	1556	1556	6	2906	2906	6	116	116	6
70	Klebsiella pneumoniae	GCF_001908895.1	GCF_001908895.1_ASM190889v1_genomic.gbff.gz	Klebsiella pneumoniae	1554	1554	8	2923	2923	8	116	116	9
71	Klebsiella variicola	GCF_001989515.1	GCF_001989515.1_ASM198951v1_genomic.gbff.gz	Klebsiella variicola	1554	1554	8	2926	2932	8	116	116	9
72	Escherichia coli O43 str. RM10042	GCF_003112205.1	GCF_003112205.1_ASM311220v1_genomic.gbff.gz	Escherichia flexneri	1551	1554	7	2924	2931	7	116	116	8
73	Streptococcus intermedius	GCF_002356055.1	GCF_002356055.1_ASM235605v1_genomic.gbff.gz	Streptococcus intermedius	1561	1561	4	2909	2909	4	116	116	4
74	Escherichia coli O157	GCF_002208865.2	GCF_002208865.2_ASM220886v2_genomic.gbff.gz	Escherichia dysenteriae	1552	1554	7	2928	2938	7	116	116	8
75	Pseudomonas protegens CHA0	GCF_000397205.1	GCF_000397205.1_ASM39720v1_genomic.gbff.gz	Pseudomonas_E protegens	1549	1549	5	2916	2916	5	116	116	5
76	Streptococcus gordonii	GCF_002073435.2	GCF_002073435.2_ASM207343v2_genomic.gbff.gz	Streptococcus gordonii	1562	1562	4	2903	2904	4	116	116	4
77	Escherichia albertii	GCF_002741375.1	GCF_002741375.1_ASM274137v1_genomic.gbff.gz	Escherichia albertii	1554	1556	7	2924	2933	7	116	116	8
78	Staphylococcus aureus	GCF_001019255.2	GCF_001019255.2_ASM101925v2_genomic.gbff.gz	Staphylococcus aureus	1554	1556	7	2923	2926	7	115	115	8
79	Enterococcus faecium	GCF_001953235.1	GCF_001953235.1_ASM195323v1_genomic.gbff.gz	Enterococcus_B faecium	1569	1570	6	2917	2917	6	116	116	6
80	Streptococcus dysgalactiae subsp. equisimilis	GCF_900474785.1	GCF_900474785.1_41767_C01_genomic.gbff.gz	Streptococcus dysgalactiae	1556	1556	6	2905	2905	6	116	116	6
81	Staphylococcus simulans	GCF_900474685.1	GCF_900474685.1_40961_B01_genomic.gbff.gz	Staphylococcus simulans	1554	1554	6	2928	2930	6	115	116	6
82	Staphylococcus aureus	GCF_900474665.1	GCF_900474665.1_41236_D02_genomic.gbff.gz	Staphylococcus aureus	1554	1555	6	2926	2926	6	115	115	7
83	Streptococcus salivarius	GCF_002094955.1	GCF_002094955.1_ASM209495v1_genomic.gbff.gz	Streptococcus salivarius	1555	1555	6	2901	2902	6	116	116	6
84	Pseudomonas sp. SWI36	GCF_002948105.1	GCF_002948105.1_ASM294810v1_genomic.gbff.gz	Pseudomonas_E hunanensis	1538	1538	7	2914	2917	7	116	116	8
85	Staphylococcus schleiferi	GCF_001188915.1	GCF_001188915.1_ASM118891v1_genomic.gbff.gz	Staphylococcus schleiferi	1556	1557	6	2932	2933	6	115	115	7
86	Klebsiella pneumoniae	GCF_002202275.1	GCF_002202275.1_ASM220227v1_genomic.gbff.gz	Klebsiella pneumoniae	1554	1554	8	2923	2923	8	116	116	9
87	Pseudomonas syringae	GCF_900235815.1	GCF_900235815.1_CFBP3840_genomic.gbff.gz	Pseudomonas_E ficuserectae	1540	1540	5	2917	2917	5	116	116	6
88	Staphylococcus aureus subsp. aureus COL	GCF_000012045.1	GCF_000012045.1_ASM1204v1_genomic.gbff.gz	Staphylococcus aureus	1557	1557	6	2926	2926	6	115	115	7
89	Klebsiella pneumoniae	GCF_002948565.1	GCF_002948565.1_ASM294856v1_genomic.gbff.gz	Klebsiella pneumoniae	1550	1550	8	2922	2923	8	116	116	9
90	Klebsiella pneumoniae	GCF_000364385.3	GCF_000364385.3_ASM36438v3_genomic.gbff.gz	Klebsiella pneumoniae	1550	1550	8	2923	2923	8	116	116	9
91	Streptococcus pyogenes	GCF_900475565.1	GCF_900475565.1_42912_A01_genomic.gbff.gz	Streptococcus pyogenes	1556	1556	6	2906	2906	6	116	116	6
92	Escherichia coli O157:H7	GCF_001307215.1	GCF_001307215.1_ASM130721v1_genomic.gbff.gz	Escherichia dysenteriae	1554	1556	7	2930	2938	7	116	116	8
93	Streptococcus pneumoniae SPN033038	GCF_000211095.1	GCF_000211095.1_ASM21109v1_genomic.gbff.gz	Streptococcus pneumoniae	1551	1552	4	2904	2908	4	116	116	4
94	Staphylococcus aureus	GCF_001045795.2	GCF_001045795.2_ASM104579v2_genomic.gbff.gz	Staphylococcus aureus	1557	1557	6	2926	2926	6	115	115	7
95	Streptococcus agalactiae	GCF_001932715.1	GCF_001932715.1_ASM193271v1_genomic.gbff.gz	Streptococcus agalactiae	1555	1555	7	2906	2906	7	116	116	7
96	Escherichia coli	GCF_002157245.1	GCF_002157245.1_ASM215724v1_genomic.gbff.gz	Escherichia coli	1554	1554	7	2925	2925	7	116	116	8
97	Enterococcus faecium	GCF_002007625.1	GCF_002007625.1_ASM200762v1_genomic.gbff.gz	Enterococcus_B faecium	1568	1570	6	2917	2917	6	116	116	6
98	Streptococcus pneumoniae	GCF_001896085.1	GCF_001896085.1_ASM189608v1_genomic.gbff.gz	Streptococcus pneumoniae	1552	1552	4	2904	2904	4	116	116	4
99	Streptococcus thermophilus	GCF_002846155.1	GCF_002846155.1_ASM284615v1_genomic.gbff.gz	Streptococcus thermophilus	1555	1555	6	2902	2902	6	116	116	6
100	Escherichia coli	GCF_001890325.1	GCF_001890325.1_ASM189032v1_genomic.gbff.gz	Escherichia dysenteriae	1552	1554	7	2930	2938	7	116	116	8
101	Pseudomonas chlororaphis	GCF_002844145.1	GCF_002844145.1_ASM284414v1_genomic.gbff.gz	Pseudomonas_E piscium	1507	1557	5	2910	2916	5	116	116	6
102	Klebsiella pneumoniae	GCF_002753035.1	GCF_002753035.1_ASM275303v1_genomic.gbff.gz	Klebsiella pneumoniae	1550	1550	8	2923	2923	8	116	116	9
103	Streptococcus pneumoniae	GCF_000817005.1	GCF_000817005.1_ASM81700v1_genomic.gbff.gz	Streptococcus pneumoniae	1552	1552	4	2904	2904	4	116	116	4
104	Escherichia coli	GCF_002164645.2	GCF_002164645.2_ASM216464v2_genomic.gbff.gz	Escherichia coli_D	1552	1554	7	2926	2932	7	116	116	8
105	Pseudomonas syringae pv. tomato str. DC3000	GCF_000007805.1	GCF_000007805.1_ASM780v1_genomic.gbff.gz	Pseudomonas_E avellanae	1518	1518	5	2903	2903	5	120	120	5
106	Streptococcus agalactiae	GCF_002073695.2	GCF_002073695.2_ASM207369v2_genomic.gbff.gz	Streptococcus agalactiae	1555	1555	7	2905	2906	7	116	116	7
107	Escherichia coli	GCF_002887715.1	GCF_002887715.1_ASM288771v1_genomic.gbff.gz	Escherichia coli	1321	1554	7	2911	2926	7	116	116	8
108	Staphylococcus simulans	GCF_003096155.1	GCF_003096155.1_ASM309615v1_genomic.gbff.gz	Staphylococcus simulans	1554	1554	6	2928	2928	6	115	115	6
109	Staphylococcus lugdunensis	GCF_001558775.1	GCF_001558775.1_ASM155877v1_genomic.gbff.gz	Staphylococcus lugdunensis	1556	1556	6	2924	2925	6	115	115	7
110	Klebsiella pneumoniae	GCF_001482345.1	GCF_001482345.1_ASM148234v1_genomic.gbff.gz	Klebsiella pneumoniae	1553	1554	8	2923	2923	8	116	116	9
111	Streptococcus pyogenes	GCF_001635935.1	GCF_001635935.1_ASM163593v1_genomic.gbff.gz	Streptococcus pyogenes	1556	1556	5	2906	2906	5	116	116	5
112	Staphylococcus simulans	GCF_003006055.1	GCF_003006055.1_ASM300605v1_genomic.gbff.gz	Staphylococcus simulans	1553	1554	6	2926	2928	6	115	115	6
113	Streptococcus pneumoniae	GCF_900476465.1	GCF_900476465.1_55312_F02_genomic.gbff.gz	Streptococcus pneumoniae	1552	1552	4	2904	2904	4	116	116	4
114	Pseudomonas aeruginosa VRFPA04	GCF_000473745.2	GCF_000473745.2_ASM47374v3_genomic.gbff.gz	Pseudomonas aeruginosa	1544	1544	8	2912	2912	8	116	116	11
115	Streptococcus pneumoniae Hungary19A-6	GCF_000019265.1	GCF_000019265.1_ASM1926v1_genomic.gbff.gz	Streptococcus pneumoniae	1552	1552	4	2904	2904	4	116	116	4
116	Escherichia coli PCN033	GCF_000219515.2	GCF_000219515.2_ASM21951v3_genomic.gbff.gz	Escherichia coli_D	1552	1554	7	2925	2925	7	116	116	8
117	Klebsiella variicola	GCF_000812205.2	GCF_000812205.2_ASM81220v2_genomic.gbff.gz	Klebsiella variicola	1554	1564	8	2925	2946	8	116	118	9
118	Streptococcus pyogenes	GCF_001051095.1	GCF_001051095.1_ASM105109v1_genomic.gbff.gz	Streptococcus pyogenes	1552	1556	6	2901	2915	6	116	116	6
119	Escherichia coli	GCF_002741555.1	GCF_002741555.1_ASM274155v1_genomic.gbff.gz	Escherichia dysenteriae	1556	1556	7	2924	2939	7	116	116	8
120	Streptococcus pyogenes	GCF_900474845.1	GCF_900474845.1_41906_C02_genomic.gbff.gz	Streptococcus pyogenes	1556	1556	6	2906	2906	6	116	116	6
121	Staphylococcus aureus	GCF_002355355.1	GCF_002355355.1_ASM235535v1_genomic.gbff.gz	Staphylococcus aureus	1557	1557	6	2926	2927	6	115	115	7
122	Pseudomonas aeruginosa	GCF_001879525.1	GCF_001879525.1_ASM187952v1_genomic.gbff.gz	Pseudomonas aeruginosa	1544	1544	4	2911	2915	4	116	116	4
123	Klebsiella pneumoniae	GCF_001902415.1	GCF_001902415.1_ASM190241v1_genomic.gbff.gz	Klebsiella pneumoniae	1554	1554	8	2923	2923	8	116	116	9
124	Streptococcus suis D9	GCF_000231885.1	GCF_000231885.1_ASM23188v1_genomic.gbff.gz	Streptococcus suis	1556	1556	4	2906	2906	4	114	118	4
125	Klebsiella pneumoniae	GCF_002903025.1	GCF_002903025.1_ASM290302v1_genomic.gbff.gz	Klebsiella pneumoniae	1550	1550	8	2923	2923	8	116	116	9
126	Escherichia coli O157:H7 str. EC4115	GCF_000021125.1	GCF_000021125.1_ASM2112v1_genomic.gbff.gz	Escherichia dysenteriae	1554	1556	7	2924	2939	7	116	116	8
127	Pseudomonas putida S12	GCF_000495455.2	GCF_000495455.2_ASM49545v2_genomic.gbff.gz	Pseudomonas_E hunanensis	1547	1547	6	2917	2917	6	116	116	6
128	Escherichia coli	GCF_002589795.1	GCF_002589795.1_ASM258979v1_genomic.gbff.gz	Escherichia flexneri	1555	1556	7	2925	2931	7	116	116	8
129	Streptococcus pyogenes	GCF_900475425.1	GCF_900475425.1_43908_F01_genomic.gbff.gz	Streptococcus pyogenes	1556	1556	6	2906	2906	6	115	116	6
130	Streptococcus pneumoniae SPN032672	GCF_000211075.1	GCF_000211075.1_ASM21107v1_genomic.gbff.gz	Streptococcus pneumoniae	1552	1554	4	2904	2904	4	116	116	4
131	Klebsiella pneumoniae DMC1097	GCF_000417225.2	GCF_000417225.2_ASM41722v2_genomic.gbff.gz	Klebsiella pneumoniae	1554	1554	8	2923	2924	8	116	116	9
132	Enterococcus faecium	GCF_002850515.1	GCF_002850515.1_ASM285051v1_genomic.gbff.gz	Enterococcus_B faecium	1567	1568	6	2916	2917	6	116	116	6
133	Klebsiella pneumoniae	GCF_000764615.1	GCF_000764615.1_ASM76461v1_genomic.gbff.gz	Klebsiella pneumoniae	1554	1554	8	2923	2923	8	116	116	9
134	Pseudomonas savastanoi pv. savastanoi NCPPB 3335	GCF_000164015.3	GCF_000164015.3_ASM16401v3_genomic.gbff.gz	Pseudomonas_E ficuserectae	1548	1548	5	2917	2917	5	116	116	6
135	Streptococcus pyogenes MGAS15252	GCF_000250905.1	GCF_000250905.1_ASM25090v1_genomic.gbff.gz	Streptococcus pyogenes	1555	1556	5	2906	2906	5	116	116	5
136	Streptococcus iniae	GCF_002787125.1	GCF_002787125.1_ASM278712v1_genomic.gbff.gz	Streptococcus iniae	1553	1555	5	2905	2906	5	116	116	5
137	Pseudomonas aeruginosa MTB-1	GCF_000504045.1	GCF_000504045.1_ASM50404v1_genomic.gbff.gz	Pseudomonas aeruginosa	1544	1544	4	2912	2912	4	116	116	4
138	Klebsiella pneumoniae	GCF_002903005.1	GCF_002903005.1_ASM290300v1_genomic.gbff.gz	Klebsiella pneumoniae	1550	1550	8	2923	2923	8	116	116	9
139	Streptococcus sobrinus	GCF_900475395.1	GCF_900475395.1_43908_H01_genomic.gbff.gz	Streptococcus sobrinus	1564	1564	6	2903	2903	6	116	116	6
140	Staphylococcus haemolyticus JCSC1435	GCF_000009865.1	GCF_000009865.1_ASM986v1_genomic.gbff.gz	Staphylococcus haemolyticus	1556	1556	5	2926	2926	5	115	115	6
141	Staphylococcus xylosus	GCF_000706685.1	GCF_000706685.1_ASM70668v1_genomic.gbff.gz	Staphylococcus xylosus	1558	1558	4	2927	2927	4	115	115	5
142	Escherichia coli	GCF_002193095.1	GCF_002193095.1_ASM219309v1_genomic.gbff.gz	Escherichia coli	1556	1556	7	2925	2925	7	116	116	8
143	Enterococcus faecalis	GCF_002208945.1	GCF_002208945.1_ASM220894v2_genomic.gbff.gz	Enterococcus faecalis	1566	1566	4	2915	2915	4	116	116	4
144	Staphylococcus haemolyticus	GCF_002906595.1	GCF_002906595.1_ASM290659v1_genomic.gbff.gz	Staphylococcus haemolyticus	1553	1553	6	2926	2926	6	115	115	7
145	Staphylococcus xylosus	GCF_002078255.1	GCF_002078255.1_ASM207825v1_genomic.gbff.gz	Staphylococcus xylosus	1558	1558	7	2927	2927	7	115	115	8
146	Streptococcus dysgalactiae subsp. equisimilis	GCF_900475725.1	GCF_900475725.1_46166_D01_genomic.gbff.gz	Streptococcus dysgalactiae	1556	1556	6	2905	2905	6	116	116	6
147	Streptococcus pneumoniae ST556	GCF_000251085.2	GCF_000251085.2_ASM25108v2_genomic.gbff.gz	Streptococcus pneumoniae	1552	1552	4	2904	2904	4	116	116	4
148	Pseudomonas aeruginosa	GCF_002104595.1	GCF_002104595.1_ASM210459v1_genomic.gbff.gz	Pseudomonas aeruginosa	1544	1544	4	2912	2912	4	116	116	4
149	Pseudomonas putida HB3267	GCF_000325725.1	GCF_000325725.1_ASM32572v1_genomic.gbff.gz	Pseudomonas_E monteilii_B	1547	1547	7	2914	2917	7	116	116	8
150	Streptococcus suis SC070731	GCF_000344765.1	GCF_000344765.1_ASM34476v1_genomic.gbff.gz	Streptococcus suis	1556	1556	4	2911	2911	4	116	116	4
151	Escherichia coli	GCF_002011965.1	GCF_002011965.1_ASM201196v1_genomic.gbff.gz	Escherichia coli	1556	1556	7	2925	2925	7	116	116	8
152	Pseudomonas putida S16	GCF_000219705.1	GCF_000219705.1_ASM21970v1_genomic.gbff.gz	Pseudomonas_E monteilii_B	1547	1549	6	2917	2918	6	116	116	7
153	Streptococcus thermophilus	GCF_001008015.1	GCF_001008015.1_ASM100801v1_genomic.gbff.gz	Streptococcus thermophilus	1555	1555	5	2902	2902	5	116	116	5
154	Klebsiella quasipneumoniae	GCF_001596075.2	GCF_001596075.2_ASM159607v2_genomic.gbff.gz	Klebsiella quasipneumoniae	1554	1554	8	2923	2923	8	116	116	9
155	Escherichia coli	GCF_002944935.1	GCF_002944935.1_ASM294493v1_genomic.gbff.gz	Escherichia coli	1554	1554	7	2925	2926	7	116	116	8
156	Streptococcus agalactiae	GCF_002197285.1	GCF_002197285.1_ASM219728v1_genomic.gbff.gz	Streptococcus agalactiae	1555	1555	7	2906	2906	7	116	116	7
157	Escherichia coli O127:H6	GCF_900149875.1	GCF_900149875.1_EPEC1_genomic.gbff.gz	Escherichia coli	1556	1556	7	2925	2925	7	116	116	8
158	Streptococcus suis SC84	GCF_000026725.1	GCF_000026725.1_ASM2672v1_genomic.gbff.gz	Streptococcus suis	1556	1556	4	2911	2911	4	116	116	4
159	Staphylococcus pseudintermedius	GCF_001685665.2	GCF_001685665.2_ASM168566v2_genomic.gbff.gz	Staphylococcus pseudintermedius	1110	1562	5	2632	2924	3	115	115	7
160	Streptococcus pneumoniae SPN994039	GCF_000211055.1	GCF_000211055.1_ASM21105v2_genomic.gbff.gz	Streptococcus pneumoniae	1552	1553	4	2904	2904	4	116	116	4
161	Staphylococcus aureus	GCF_003193705.1	GCF_003193705.1_ASM319370v1_genomic.gbff.gz	Staphylococcus aureus	1553	1554	5	2921	2926	5	115	115	6
162	Escherichia coli LF82	GCF_000284495.1	GCF_000284495.1_ASM28449v1_genomic.gbff.gz	Escherichia coli	1554	1556	7	2925	2931	7	116	116	8
163	Escherichia coli	GCF_002012145.1	GCF_002012145.1_ASM201214v1_genomic.gbff.gz	Escherichia coli	1556	1556	7	2925	2925	7	116	116	8
164	Streptococcus thermophilus	GCF_001705585.1	GCF_001705585.1_ASM170558v1_genomic.gbff.gz	Streptococcus thermophilus	1554	1555	6	2899	2902	6	115	116	6
165	Escherichia albertii KF1	GCF_000512125.1	GCF_000512125.1_ASM51212v1_genomic.gbff.gz	Escherichia albertii	1553	1561	7	2929	2941	7	116	116	8
166	Escherichia coli O157:H7 str. EDL933	GCF_000732965.1	GCF_000732965.1_ASM73296v1_genomic.gbff.gz	Escherichia dysenteriae	1554	1556	7	2930	2938	7	116	116	8
167	Streptococcus thermophilus ND03	GCF_000182875.1	GCF_000182875.1_ASM18287v1_genomic.gbff.gz	Streptococcus thermophilus	1554	1555	5	2901	2903	5	116	116	5
168	Enterococcus faecium	GCF_001720945.1	GCF_001720945.1_ASM172094v1_genomic.gbff.gz	Enterococcus_B faecium	1568	1570	6	2916	2917	6	116	116	6
169	Escherichia coli	GCF_001901465.1	GCF_001901465.1_ASM190146v1_genomic.gbff.gz	Escherichia flexneri	1556	1556	7	2925	2926	7	116	116	8
170	Streptococcus agalactiae	GCF_001712835.1	GCF_001712835.1_ASM171283v1_genomic.gbff.gz	Streptococcus agalactiae	1555	1555	7	2906	2906	7	116	116	7
171	Klebsiella pneumoniae	GCF_001708225.1	GCF_001708225.1_ASM170822v1_genomic.gbff.gz	Klebsiella pneumoniae	1554	1554	8	2923	2923	8	116	116	9
172	Klebsiella oxytoca	GCF_001870185.1	GCF_001870185.1_ASM187018v1_genomic.gbff.gz	Klebsiella_A oxytoca	1554	1554	8	2927	3041	8	116	116	9
173	Streptococcus pneumoniae P1031	GCF_000019005.1	GCF_000019005.1_ASM1900v1_genomic.gbff.gz	Streptococcus pneumoniae	1552	1552	4	2904	2904	4	116	116	4
174	Streptococcus mutans	GCF_900475095.1	GCF_900475095.1_42197_E01_genomic.gbff.gz	Streptococcus mutans	1562	1562	5	2905	2905	5	116	116	5
175	Escherichia coli	GCF_001900885.1	GCF_001900885.1_ASM190088v1_genomic.gbff.gz	Escherichia flexneri	1556	1557	7	2931	2935	7	116	116	8
176	Enterococcus faecium DO	GCF_000174395.2	GCF_000174395.2_ASM17439v2_genomic.gbff.gz	Enterococcus_B faecium	1546	1549	6	2912	2914	6	115	115	6
177	Pseudomonas aeruginosa LESB58	GCF_000026645.1	GCF_000026645.1_ASM2664v1_genomic.gbff.gz	Pseudomonas aeruginosa	1544	1544	4	2912	2912	4	116	116	4
178	Enterococcus faecium	GCF_002983785.1	GCF_002983785.1_ASM298378v1_genomic.gbff.gz	Enterococcus_B faecium	1568	1569	6	2917	2917	6	116	116	6
179	Streptococcus suis	GCF_002189695.1	GCF_002189695.1_ASM218969v1_genomic.gbff.gz	Streptococcus suis	1556	1556	4	2911	2911	4	116	116	4
180	Escherichia coli	GCF_001618365.1	GCF_001618365.1_ASM161836v1_genomic.gbff.gz	Escherichia coli	1554	1554	7	2924	2925	7	116	116	8
181	Escherichia coli	GCF_002058765.1	GCF_002058765.1_ASM205876v1_genomic.gbff.gz	Escherichia dysenteriae	1554	1556	7	2924	2930	7	116	116	8
182	Streptococcus pyogenes	GCF_900475455.1	GCF_900475455.1_44451_G01_genomic.gbff.gz	Streptococcus pyogenes	1556	1556	6	2906	2906	6	116	116	6
183	Streptococcus agalactiae	GCF_001592425.1	GCF_001592425.1_ASM159242v1_genomic.gbff.gz	Streptococcus agalactiae	1555	1555	5	2907	2907	5	105	116	6
184	Escherichia coli	GCF_002587005.1	GCF_002587005.1_ASM258700v1_genomic.gbff.gz	Escherichia coli_D	1556	1556	7	2925	2931	7	116	116	8
185	Klebsiella aerogenes KCTC 2190	GCF_000215745.1	GCF_000215745.1_ASM21574v1_genomic.gbff.gz	Klebsiella_B aerogenes	1554	1555	8	2905	2909	8	116	116	9
186	Klebsiella pneumoniae	GCF_001648215.1	GCF_001648215.1_ASM164821v1_genomic.gbff.gz	Klebsiella pneumoniae	1554	1554	8	2923	2932	8	116	116	9
187	Staphylococcus schleiferi	GCF_001548255.1	GCF_001548255.1_ASM154825v1_genomic.gbff.gz	Staphylococcus schleiferi	1557	1557	5	2933	2933	5	115	115	6
188	Klebsiella oxytoca	GCF_001022115.1	GCF_001022115.1_ASM102211v1_genomic.gbff.gz	Klebsiella_A oxytoca	1554	1554	8	2927	3041	8	116	116	9
189	Streptococcus pyogenes	GCF_900475115.1	GCF_900475115.1_42197_A01_genomic.gbff.gz	Streptococcus pyogenes	1556	1556	6	2906	2906	6	116	116	6
190	Klebsiella oxytoca	GCF_001022195.1	GCF_001022195.1_ASM102219v1_genomic.gbff.gz	Klebsiella_A michiganensis	1554	1554	8	2926	3042	8	116	116	9
191	Escherichia coli	GCF_001663475.1	GCF_001663475.1_ASM166347v1_genomic.gbff.gz	Escherichia coli	1554	1554	7	2925	2925	7	116	116	8
192	Streptococcus suis YB51	GCF_000471985.1	GCF_000471985.1_ASM47198v1_genomic.gbff.gz	Streptococcus suis	1556	1556	4	2906	2906	4	116	116	4
193	Escherichia coli O145:H28 str. RM12761	GCF_000662395.1	GCF_000662395.1_ASM66239v1_genomic.gbff.gz	Escherichia dysenteriae	1556	1556	7	2926	2933	7	116	116	8
194	Staphylococcus epidermidis	GCF_000759555.1	GCF_000759555.1_ASM75955v1_genomic.gbff.gz	Staphylococcus epidermidis	1554	1556	6	2925	2933	6	115	115	7
195	Streptococcus thermophilus	GCF_001280285.1	GCF_001280285.1_ASM128028v1_genomic.gbff.gz	Streptococcus thermophilus	1555	1555	6	2902	2902	6	116	116	6
196	Escherichia coli	GCF_001969285.2	GCF_001969285.2_ASM196928v3_genomic.gbff.gz	Escherichia flexneri	1554	1554	7	2930	2931	7	116	116	8
197	Klebsiella quasipneumoniae subsp. similipneumoniae	GCF_003181175.1	GCF_003181175.1_ASM318117v1_genomic.gbff.gz	Klebsiella quasipneumoniae	1550	1550	8	2923	2923	8	116	116	9
198	Pseudomonas aeruginosa	GCF_002997005.1	GCF_002997005.1_ASM299700v1_genomic.gbff.gz	Pseudomonas aeruginosa	1537	1537	4	2912	2912	4	116	116	4
199	Escherichia coli	GCF_002009315.1	GCF_002009315.1_ASM200931v1_genomic.gbff.gz	Escherichia coli_D	1554	1554	7	2925	2933	7	116	116	8
200	Escherichia coli	GCF_000599625.1	GCF_000599625.1_ASM59962v1_genomic.gbff.gz	Escherichia flexneri	1554	2741	9	2262	2943	11	114	116	11
201	Streptococcus pneumoniae CGSP14	GCF_000019985.1	GCF_000019985.1_ASM1998v1_genomic.gbff.gz	Streptococcus pneumoniae	1551	1552	4	2899	2905	4	116	116	4
202	Streptococcus suis TL13	GCF_000390245.1	GCF_000390245.1_ASM39024v1_genomic.gbff.gz	Streptococcus suis	1556	1560	4	2906	2916	4	116	116	4
203	Streptococcus agalactiae	GCF_001190805.1	GCF_001190805.1_ASM119080v1_genomic.gbff.gz	Streptococcus agalactiae	1555	1555	7	2906	2906	7	116	116	7
204	Streptococcus suis	GCF_900475585.1	GCF_900475585.1_44087_H01_genomic.gbff.gz	Streptococcus suis	1556	1556	4	2911	2911	4	116	116	4
205	Enterococcus faecium	GCF_001721905.1	GCF_001721905.1_ASM172190v1_genomic.gbff.gz	Enterococcus_B faecium	1233	1570	6	2913	2917	6	116	116	6
206	Streptococcus gallolyticus subsp. gallolyticus ATCC 43143	GCF_000270145.1	GCF_000270145.1_ASM27014v1_genomic.gbff.gz	Streptococcus gallolyticus	1554	1554	5	2901	2901	5	116	116	5
207	Escherichia coli	GCF_001865295.1	GCF_001865295.1_ASM186529v1_genomic.gbff.gz	Escherichia dysenteriae	1554	1556	7	2930	2938	7	116	116	8
208	Streptococcus salivarius CCHSS3	GCF_000253335.1	GCF_000253335.1_ASM25333v1_genomic.gbff.gz	Streptococcus salivarius	1555	1555	6	2901	2901	6	116	116	6
209	Staphylococcus aureus	GCF_001611345.1	GCF_001611345.1_ASM161134v1_genomic.gbff.gz	Staphylococcus aureus	1549	1557	6	2924	2926	6	115	115	7
210	Staphylococcus aureus	GCF_000969225.1	GCF_000969225.1_ASM96922v1_genomic.gbff.gz	Staphylococcus aureus	1557	1557	5	2926	2926	5	115	115	6
211	Enterococcus faecalis DENG1	GCF_000550745.1	GCF_000550745.1_ASM55074v1_genomic.gbff.gz	Enterococcus faecalis	1566	1567	4	2916	2917	4	116	116	4
212	Streptococcus pyogenes	GCF_001267805.1	GCF_001267805.1_ASM126780v1_genomic.gbff.gz	Streptococcus pyogenes	1556	1556	6	2905	2906	6	116	116	6
213	Staphylococcus schleiferi	GCF_001188855.1	GCF_001188855.1_ASM118885v1_genomic.gbff.gz	Staphylococcus schleiferi	1556	1556	6	2928	2933	6	115	115	7
214	Pseudomonas aeruginosa	GCF_003193645.1	GCF_003193645.1_ASM319364v1_genomic.gbff.gz	Pseudomonas aeruginosa	1537	1537	4	2912	2912	4	116	116	4
215	Escherichia coli	GCF_001612495.1	GCF_001612495.1_ASM161249v1_genomic.gbff.gz	Escherichia dysenteriae	1554	1556	7	2930	2938	7	116	116	8
216	Escherichia coli	GCF_001890225.1	GCF_001890225.1_ASM189022v1_genomic.gbff.gz	Escherichia dysenteriae	1554	1556	7	2930	2938	7	116	116	8
217	Escherichia coli	GCF_002946715.1	GCF_002946715.1_ASM294671v1_genomic.gbff.gz	Escherichia coli_D	1552	1554	7	2926	2931	7	116	116	8
218	Escherichia coli	GCF_002953055.1	GCF_002953055.1_ASM295305v1_genomic.gbff.gz	Escherichia flexneri	1554	1554	7	2925	2933	7	116	116	9
219	Staphylococcus saprophyticus subsp. saprophyticus ATCC 15305	GCF_000010125.1	GCF_000010125.1_ASM1012v1_genomic.gbff.gz	Staphylococcus saprophyticus	1558	1558	6	2930	2930	6	115	115	7
220	Escherichia coli	GCF_003030245.1	GCF_003030245.1_ASM303024v1_genomic.gbff.gz	Escherichia coli_D	1554	1554	7	2925	2925	7	116	116	8
221	Streptococcus equi subsp. zooepidemicus	GCF_000026605.1	GCF_000026605.1_ASM2660v1_genomic.gbff.gz	Streptococcus equi	1561	1561	5	2903	2903	5	116	116	5
222	Pseudomonas syringae pv. syringae	GCF_900235825.1	GCF_900235825.1_CFBP4215_genomic.gbff.gz	Pseudomonas_E syringae_M	1540	1540	5	2918	2918	5	116	116	6
223	Streptococcus pyogenes	GCF_900475765.1	GCF_900475765.1_46931_G01_genomic.gbff.gz	Streptococcus pyogenes	1556	1556	6	2906	2906	6	116	116	6
224	Streptococcus pneumoniae	GCF_900476445.1	GCF_900476445.1_55312_D02_genomic.gbff.gz	Streptococcus pneumoniae	1551	1552	5	2392	2904	2	116	116	2
225	Streptococcus equi subsp. zooepidemicus	GCF_900475435.1	GCF_900475435.1_42912_B01_genomic.gbff.gz	Streptococcus equi	1561	1561	6	2903	2903	6	116	116	6
226	Escherichia coli	GCF_002310695.1	GCF_002310695.1_ASM231069v1_genomic.gbff.gz	Escherichia coli_D	1554	1556	7	2925	2932	7	116	116	8
227	Pseudomonas chlororaphis subsp. aurantiaca	GCF_002355875.1	GCF_002355875.1_ASM235587v1_genomic.gbff.gz	Pseudomonas_E piscium	1547	1550	5	2916	2916	5	116	116	6
228	Escherichia coli	GCF_001577325.1	GCF_001577325.1_ASM157732v1_genomic.gbff.gz	Escherichia coli	1555	1556	7	2924	2925	7	116	116	8
229	Pseudomonas putida ND6	GCF_000264665.2	GCF_000264665.2_ASM26466v2_genomic.gbff.gz	Pseudomonas_E hunanensis	1538	1538	6	2915	2918	6	116	116	7
230	Pseudomonas stutzeri A1501	GCF_000013785.1	GCF_000013785.1_ASM1378v1_genomic.gbff.gz	Pseudomonas_A stutzeri	1546	1549	4	2915	2915	4	116	116	4
231	Streptococcus dysgalactiae subsp. equisimilis AC-2713	GCF_000317855.1	GCF_000317855.1_ASM31785v1_genomic.gbff.gz	Streptococcus dysgalactiae	1556	1561	5	2905	2910	5	116	116	5
232	Escherichia coli DH1	GCF_000023365.1	GCF_000023365.1_ASM2336v1_genomic.gbff.gz	Escherichia flexneri	1556	1556	7	2925	2933	7	116	116	8
233	Escherichia coli	GCF_001806285.1	GCF_001806285.1_ASM180628v1_genomic.gbff.gz	Escherichia dysenteriae	1551	1554	7	2926	2938	7	116	116	8
234	Klebsiella pneumoniae CG43	GCF_000474015.1	GCF_000474015.1_ASM47401v1_genomic.gbff.gz	Klebsiella pneumoniae	1554	1554	8	2922	2934	8	116	116	9
235	Streptococcus gallolyticus subsp. gallolyticus ATCC BAA-2069	GCF_000203195.1	GCF_000203195.1_ASM20319v1_genomic.gbff.gz	Streptococcus gallolyticus	1554	1554	7	2901	2900	7	116	116	7
236	Staphylococcus pseudintermedius ED99	GCF_000189495.1	GCF_000189495.1_ASM18949v1_genomic.gbff.gz	Staphylococcus pseudintermedius	1557	1557	5	2923	2926	5	115	115	6
237	Streptococcus pneumoniae R6	GCF_000007045.1	GCF_000007045.1_ASM704v1_genomic.gbff.gz	Streptococcus pneumoniae	1514	1514	4	2902	2902	4	115	115	4
238	Streptococcus thermophilus MN-ZLW-002	GCF_000262675.1	GCF_000262675.1_ASM26267v1_genomic.gbff.gz	Streptococcus thermophilus	1555	1555	5	2902	2902	5	116	116	5
239	Staphylococcus schleiferi	GCF_001188895.1	GCF_001188895.1_ASM118889v1_genomic.gbff.gz	Staphylococcus schleiferi	1556	1557	6	2932	2933	6	115	115	7
240	Escherichia coli	GCF_002787645.1	GCF_002787645.1_ASM278764v1_genomic.gbff.gz	Escherichia coli_D	1554	1554	7	2926	2934	7	116	116	8
241	Klebsiella michiganensis	GCF_002290285.1	GCF_002290285.1_ASM229028v1_genomic.gbff.gz	Klebsiella_A michiganensis	1554	1554	8	2926	3042	8	116	116	9
242	Streptococcus agalactiae	GCF_001026925.1	GCF_001026925.1_ASM102692v1_genomic.gbff.gz	Streptococcus agalactiae	1555	1555	7	2906	2906	7	116	116	7
243	Streptococcus pyogenes	GCF_900475955.1	GCF_900475955.1_45889_E01_genomic.gbff.gz	Streptococcus pyogenes	1556	1556	6	2906	2906	6	116	116	6
244	Staphylococcus epidermidis	GCF_002085695.1	GCF_002085695.1_ASM208569v1_genomic.gbff.gz	Staphylococcus epidermidis	1553	1553	6	2927	2933	6	115	115	7
245	Streptococcus suis	GCF_002736265.1	GCF_002736265.1_ASM273626v1_genomic.gbff.gz	Streptococcus suis	1556	1556	4	2906	2906	4	116	116	4
246	Pseudomonas aeruginosa	GCF_001077475.1	GCF_001077475.1_ASM107747v1_genomic.gbff.gz	Pseudomonas aeruginosa	1544	1544	4	2912	2912	4	116	116	4
247	Escherichia coli	GCF_002761835.1	GCF_002761835.1_ASM276183v1_genomic.gbff.gz	Escherichia flexneri	1552	1554	7	2925	2931	7	116	116	8
248	Streptococcus gordonii	GCF_000970665.2	GCF_000970665.2_ASM97066v2_genomic.gbff.gz	Streptococcus gordonii	1562	1562	2	2904	2904	2	116	116	4
249	Staphylococcus aureus subsp. aureus MW2	GCF_000011265.1	GCF_000011265.1_ASM1126v1_genomic.gbff.gz	Staphylococcus aureus	1557	1557	6	2926	2926	6	115	115	7
250	Escherichia coli O145:H28 str. RM13516	GCF_000520055.1	GCF_000520055.1_ASM52005v1_genomic.gbff.gz	Escherichia dysenteriae	1556	1556	7	2926	2933	7	116	116	8
251	Staphylococcus epidermidis	GCF_002215535.1	GCF_002215535.1_ASM221553v1_genomic.gbff.gz	Staphylococcus epidermidis	1556	1556	6	2926	2932	6	115	115	7
252	Streptococcus suis ST1	GCF_000231925.1	GCF_000231925.1_ASM23192v1_genomic.gbff.gz	Streptococcus suis	1556	1556	4	2911	2911	4	116	116	4
253	Pseudomonas syringae pv. actinidiae	GCF_002763655.1	GCF_002763655.1_ASM276365v1_genomic.gbff.gz	Pseudomonas_E avellanae	1536	1540	5	2907	2917	5	116	116	6
254	Escherichia albertii	GCF_002872455.1	GCF_002872455.1_ASM287245v1_genomic.gbff.gz	Escherichia albertii	1552	1552	7	2926	2932	7	116	116	8
255	Streptococcus agalactiae 2603V/R	GCF_000007265.1	GCF_000007265.1_ASM726v1_genomic.gbff.gz	Streptococcus agalactiae	1551	1551	7	2903	2903	7	117	117	7
256	Escherichia coli O7:K1 str. CE10	GCF_000227625.1	GCF_000227625.1_ASM22762v1_genomic.gbff.gz	Escherichia coli_D	1554	1556	7	2925	2931	7	116	116	8
257	Klebsiella oxytoca	GCF_002947505.1	GCF_002947505.1_ASM294750v1_genomic.gbff.gz	Klebsiella_A michiganensis	1550	1550	8	2925	2928	8	116	116	9
258	Klebsiella pneumoniae	GCF_001548315.1	GCF_001548315.1_ASM154831v1_genomic.gbff.gz	Klebsiella variicola	1554	1554	8	2927	2932	8	116	116	9
259	Klebsiella pneumoniae	GCF_002753165.1	GCF_002753165.1_ASM275316v1_genomic.gbff.gz	Klebsiella pneumoniae	1550	1550	8	2923	2923	8	116	116	9
260	Escherichia coli	GCF_003020885.1	GCF_003020885.1_ASM302088v1_genomic.gbff.gz	Escherichia coli	1552	1555	7	2925	2925	7	116	116	8
261	Streptococcus pyogenes STAB902	GCF_000732425.1	GCF_000732425.1_ASM73242v1_genomic.gbff.gz	Streptococcus pyogenes	1556	1556	5	2906	2906	5	116	116	5
262	Pseudomonas monteilii SB3101	GCF_000510325.1	GCF_000510325.1_ASM51032v1_genomic.gbff.gz	Pseudomonas_E monteilii_B	1547	1547	6	2916	2916	6	116	116	7
263	Pseudomonas syringae pv. actinidiae	GCF_002024305.1	GCF_002024305.1_ASM202430v1_genomic.gbff.gz	Pseudomonas_E avellanae	1548	1548	5	2917	2917	5	116	116	6
264	Klebsiella pneumoniae subsp. pneumoniae	GCF_001280925.1	GCF_001280925.1_ASM128092v1_genomic.gbff.gz	Klebsiella quasipneumoniae	1551	1551	8	2923	2924	8	116	116	8
265	Enterococcus faecalis ATCC 29212	GCF_000742975.1	GCF_000742975.1_ASM74297v1_genomic.gbff.gz	Enterococcus faecalis	1566	1566	4	2915	2916	4	116	116	4
266	Escherichia coli O157:H7	GCF_001753525.1	GCF_001753525.1_ASM175352v1_genomic.gbff.gz	Escherichia dysenteriae	1554	1556	7	2930	2938	7	116	116	8
267	Staphylococcus equorum	GCF_001682235.1	GCF_001682235.1_ASM168223v1_genomic.gbff.gz	Staphylococcus equorum_B	1558	1558	7	2939	2939	7	115	115	8
268	Escherichia coli	GCF_003019095.1	GCF_003019095.1_ASM301909v1_genomic.gbff.gz	Escherichia coli	1554	1554	7	2925	2925	7	116	116	8
269	Escherichia coli	GCF_002310615.1	GCF_002310615.1_ASM231061v1_genomic.gbff.gz	Escherichia coli_D	1554	1556	7	2925	2927	7	116	116	8
270	Escherichia coli	GCF_001900735.1	GCF_001900735.1_ASM190073v1_genomic.gbff.gz	Escherichia coli	1556	1556	7	2933	2933	7	116	116	8
271	Enterococcus faecalis	GCF_003030425.1	GCF_003030425.1_ASM303042v1_genomic.gbff.gz	Enterococcus faecalis	1566	1566	4	2914	2915	4	116	116	4
272	Staphylococcus aureus	GCF_001594205.1	GCF_001594205.1_ASM159420v1_genomic.gbff.gz	Staphylococcus aureus	1557	1557	5	2927	2927	5	115	115	6
273	Pseudomonas aeruginosa PA7	GCF_000017205.1	GCF_000017205.1_ASM1720v1_genomic.gbff.gz	Pseudomonas aeruginosa_A	1544	1544	4	2912	2912	4	116	116	4
274	Escherichia coli	GCF_002180095.1	GCF_002180095.1_ASM218009v1_genomic.gbff.gz	Escherichia flexneri	1556	1556	7	2925	2936	7	116	116	8
275	Escherichia albertii	GCF_001549955.1	GCF_001549955.1_ASM154995v1_genomic.gbff.gz	Escherichia albertii	1552	1552	7	2835	2933	7	116	116	8
276	Klebsiella pneumoniae	GCF_002156765.1	GCF_002156765.1_ASM215676v1_genomic.gbff.gz	Klebsiella variicola	1554	1554	8	2925	2931	8	116	116	9
277	Escherichia albertii	GCF_002285475.1	GCF_002285475.1_ASM228547v1_genomic.gbff.gz	Escherichia albertii	1554	1554	7	2926	2934	7	116	116	8
278	Escherichia coli	GCF_001617565.1	GCF_001617565.1_ASM161756v1_genomic.gbff.gz	Escherichia coli	1554	1554	7	2925	2925	7	116	116	8
279	Pseudomonas syringae pv. syringae	GCF_900235865.1	GCF_900235865.1_CFBP2118_genomic.gbff.gz	Pseudomonas_E syringae_M	1540	1540	5	2918	2918	5	116	116	6
280	Streptococcus pyogenes JRS4	GCF_001547715.1	GCF_001547715.1_ASM154771v1_genomic.gbff.gz	Streptococcus pyogenes	1556	1556	6	2906	2906	6	116	116	6
281	Escherichia coli	GCF_002011985.1	GCF_002011985.1_ASM201198v1_genomic.gbff.gz	Escherichia coli_D	1552	1554	7	2924	2926	7	116	116	8
282	Klebsiella michiganensis	GCF_003074075.1	GCF_003074075.1_ASM307407v1_genomic.gbff.gz	Klebsiella_A michiganensis	1549	1550	8	2926	3041	8	116	116	9
283	Streptococcus anginosus C238	GCF_000463505.1	GCF_000463505.1_ASM46350v1_genomic.gbff.gz	Streptococcus anginosus	1560	1562	4	2904	2905	4	116	116	4
284	Klebsiella pneumoniae	GCF_002192375.1	GCF_002192375.1_ASM219237v1_genomic.gbff.gz	Klebsiella pneumoniae	1554	1554	8	2923	2926	8	116	116	9
285	Staphylococcus pseudintermedius	GCF_001682335.1	GCF_001682335.1_ASM168233v1_genomic.gbff.gz	Staphylococcus pseudintermedius	1556	1557	6	2646	2926	5	115	115	7
286	Escherichia coli	GCF_000784925.1	GCF_000784925.1_ASM78492v1_genomic.gbff.gz	Escherichia coli_D	1554	1554	7	2925	2932	7	116	116	8
287	Pseudomonas aeruginosa	GCF_001515845.2	GCF_001515845.2_ASM151584v2_genomic.gbff.gz	Pseudomonas aeruginosa	1155	1544	4	2912	2912	4	116	116	4
288	Streptococcus mutans NN2025	GCF_000091645.1	GCF_000091645.1_ASM9164v1_genomic.gbff.gz	Streptococcus mutans	1562	1564	5	2905	2905	5	116	116	5
289	Streptococcus thermophilus LMD-9	GCF_000014485.1	GCF_000014485.1_ASM1448v1_genomic.gbff.gz	Streptococcus thermophilus	1555	1555	6	2901	2902	6	116	116	6
290	Enterococcus faecalis	GCF_001689055.2	GCF_001689055.2_ASM168905v2_genomic.gbff.gz	Enterococcus faecalis	1566	1566	4	2915	2915	4	116	116	4
291	Enterococcus faecium	GCF_002848745.1	GCF_002848745.1_ASM284874v1_genomic.gbff.gz	Enterococcus_B faecium	1568	1569	6	2397	2917	6	116	116	6
292	Escherichia coli O127:H6	GCF_900149915.1	GCF_900149915.1_EPEC-E2348_69-V2_genomic.gbff.gz	Escherichia coli	1554	1554	7	2925	2925	7	116	116	8
293	Streptococcus pneumoniae	GCF_001902455.1	GCF_001902455.1_ASM190245v1_genomic.gbff.gz	Streptococcus pneumoniae	1552	1552	4	2904	2904	4	116	116	4
294	Streptococcus agalactiae	GCF_001683515.1	GCF_001683515.1_ASM168351v1_genomic.gbff.gz	Streptococcus agalactiae	1555	1555	6	2906	2906	6	116	116	6
295	Streptococcus pyogenes	GCF_900475485.1	GCF_900475485.1_42969_E01_genomic.gbff.gz	Streptococcus pyogenes	1556	1556	6	2906	2906	6	116	116	6
296	Streptococcus equi subsp. zooepidemicus	GCF_900475295.1	GCF_900475295.1_43188_D01_genomic.gbff.gz	Streptococcus equi	1561	1561	6	2900	2912	6	116	116	6
297	Pseudomonas syringae pv. actinidiae	GCF_001913215.1	GCF_001913215.1_ASM191321v1_genomic.gbff.gz	Pseudomonas_E avellanae	1547	1548	5	2917	2917	5	116	116	6
298	Escherichia coli	GCF_001678965.1	GCF_001678965.1_ASM167896v1_genomic.gbff.gz	Escherichia flexneri	1556	1556	7	2930	2936	7	116	116	8
299	Pseudomonas aeruginosa	GCF_002085605.1	GCF_002085605.1_ASM208560v1_genomic.gbff.gz	Pseudomonas aeruginosa	1544	1544	4	2911	2912	4	116	116	4
300	Streptococcus suis JS14	GCF_000186405.1	GCF_000186405.1_ASM18640v1_genomic.gbff.gz	Streptococcus suis	1555	1603	4	2909	2912	4	116	116	4
301	Streptococcus suis 6407	GCF_000732355.1	GCF_000732355.1_ASM73235v1_genomic.gbff.gz	Streptococcus suis	1556	1556	4	2905	2905	4	116	116	4
302	Streptococcus pneumoniae	GCF_900475805.1	GCF_900475805.1_46514_B03_genomic.gbff.gz	Streptococcus pneumoniae	1552	1552	4	2904	2904	4	116	116	4
303	Staphylococcus lugdunensis	GCF_002407165.1	GCF_002407165.1_ASM240716v1_genomic.gbff.gz	Staphylococcus lugdunensis	1555	1556	6	2922	2924	6	115	115	7
304	Staphylococcus lugdunensis HKU09-01	GCF_000025085.1	GCF_000025085.1_ASM2508v1_genomic.gbff.gz	Staphylococcus lugdunensis	1556	1556	6	2924	2924	6	115	115	7
305	Klebsiella oxytoca	GCF_001022295.1	GCF_001022295.1_ASM102229v1_genomic.gbff.gz	Klebsiella_A oxytoca	1554	1554	8	2927	3041	8	116	116	9
306	Streptococcus uberis	GCF_002814135.1	GCF_002814135.1_ASM281413v1_genomic.gbff.gz	Streptococcus uberis	1553	1553	5	2904	2904	5	116	116	5
307	Pseudomonas stutzeri	GCF_003008495.1	GCF_003008495.1_ASM300849v1_genomic.gbff.gz	Pseudomonas_A stutzeri	1537	1538	4	2913	2914	4	116	116	4
308	Streptococcus thermophilus	GCF_002012365.1	GCF_002012365.1_ASM201236v1_genomic.gbff.gz	Streptococcus thermophilus	1555	1555	6	2902	2902	6	116	116	6
309	Escherichia coli	GCF_002180195.1	GCF_002180195.1_ASM218019v1_genomic.gbff.gz	Escherichia coli	1556	1556	7	2925	2925	7	116	116	8
310	Staphylococcus lugdunensis	GCF_900478255.1	GCF_900478255.1_34211_E02_genomic.gbff.gz	Staphylococcus lugdunensis	1553	1553	5	2924	2924	5	115	115	6
311	Pseudomonas aeruginosa	GCF_001548135.1	GCF_001548135.1_ASM154813v1_genomic.gbff.gz	Pseudomonas aeruginosa	1544	1544	4	2911	2912	4	116	116	4
312	Streptococcus salivarius	GCF_000785515.1	GCF_000785515.1_ASM78551v1_genomic.gbff.gz	Streptococcus salivarius	1555	1555	6	2902	2902	6	116	116	6
313	Escherichia coli	GCF_001675145.1	GCF_001675145.1_ASM167514v1_genomic.gbff.gz	Escherichia coli	1556	1556	7	2925	2925	7	116	116	8
314	Escherichia coli	GCF_002163935.1	GCF_002163935.1_ASM216393v1_genomic.gbff.gz	Escherichia flexneri	1552	1554	7	2927	2936	7	116	116	8
315	Staphylococcus aureus	GCF_000597965.1	GCF_000597965.1_ASM59796v1_genomic.gbff.gz	Staphylococcus aureus	1557	1557	6	2926	2926	6	115	115	7
316	Streptococcus pyogenes	GCF_003203475.1	GCF_003203475.1_ASM320347v1_genomic.gbff.gz	Streptococcus pyogenes	1556	1556	6	2906	2906	6	116	116	6
317	Streptococcus pneumoniae	GCF_900476475.1	GCF_900476475.1_49768_F01_genomic.gbff.gz	Streptococcus pneumoniae	1552	1552	4	2903	2904	4	116	116	4
318	Pseudomonas syringae	GCF_900289125.1	GCF_900289125.1_CFBP2116_finsihed_replicons_genomic.gbff.gz	Pseudomonas_E ficuserectae	1540	1540	5	2916	2917	5	116	116	6
319	Enterococcus faecium	GCF_002761275.1	GCF_002761275.1_ASM276127v1_genomic.gbff.gz	Enterococcus_B faecium	1568	1569	6	2917	2917	6	116	116	6
320	Streptococcus agalactiae	GCF_000730255.1	GCF_000730255.1_ASM73025v1_genomic.gbff.gz	Streptococcus agalactiae	1555	1555	7	2906	2906	7	116	116	7
321	Streptococcus lutetiensis 033	GCF_000441535.1	GCF_000441535.1_ASM44153v1_genomic.gbff.gz	Streptococcus lutetiensis	1552	1553	6	2903	2903	6	116	116	6
322	Enterococcus faecalis	GCF_002163735.1	GCF_002163735.1_ASM216373v1_genomic.gbff.gz	Enterococcus faecalis	1566	1566	4	2915	2915	4	116	116	4
323	Staphylococcus simulans	GCF_003006075.1	GCF_003006075.1_ASM300607v1_genomic.gbff.gz	Staphylococcus simulans	1554	1554	6	2928	2928	6	115	115	6
324	Pseudomonas aeruginosa	GCF_003025345.2	GCF_003025345.2_ASM302534v2_genomic.gbff.gz	Pseudomonas aeruginosa_A	1537	1537	4	2911	2912	4	116	116	4
325	Pseudomonas aeruginosa	GCF_003206535.1	GCF_003206535.1_ASM320653v1_genomic.gbff.gz	Pseudomonas aeruginosa	1537	1537	4	2911	2912	4	116	116	4
326	Staphylococcus lugdunensis	GCF_001558815.2	GCF_001558815.2_ASM155881v2_genomic.gbff.gz	Staphylococcus lugdunensis	1553	1553	6	2923	2924	6	115	115	7
327	Klebsiella aerogenes	GCF_002591115.1	GCF_002591115.1_ASM259111v1_genomic.gbff.gz	Klebsiella_B aerogenes	1553	1554	8	2930	2933	8	116	116	9
328	Streptococcus thermophilus	GCF_002846075.1	GCF_002846075.1_ASM284607v1_genomic.gbff.gz	Streptococcus thermophilus	1555	1555	6	2902	2902	6	116	116	6
329	Klebsiella oxytoca KONIH1	GCF_000714655.1	GCF_000714655.1_ASM71465v1_genomic.gbff.gz	Klebsiella_A michiganensis	1550	1550	8	2927	2927	8	116	117	9
330	Streptococcus agalactiae COH1	GCF_000689235.1	GCF_000689235.1_GBCO_p1_genomic.gbff.gz	Streptococcus agalactiae	1555	1555	7	2906	2906	7	116	116	7
331	Streptococcus sobrinus	GCF_003172975.1	GCF_003172975.1_ASM317297v1_genomic.gbff.gz	Streptococcus sobrinus	1564	1564	6	2903	2903	6	116	116	6
332	Pseudomonas syringae pv. actinidiae ICMP 18884	GCF_000648735.3	GCF_000648735.3_ASM64873v3_genomic.gbff.gz	Pseudomonas_E avellanae	1548	1548	5	2917	2917	5	116	116	6
333	Streptococcus agalactiae	GCF_000730215.1	GCF_000730215.1_ASM73021v2_genomic.gbff.gz	Streptococcus agalactiae	1555	1555	7	2906	2906	7	116	116	7
334	Escherichia coli	GCF_001900315.1	GCF_001900315.1_ASM190031v1_genomic.gbff.gz	Escherichia coli_D	1556	1556	7	2925	2926	7	116	116	8
335	Escherichia coli O157:H7 str. SS17	GCF_000730345.1	GCF_000730345.1_ASM73034v1_genomic.gbff.gz	Escherichia dysenteriae	1553	1556	7	2926	2942	7	116	116	8
336	Escherichia coli	GCF_003095635.1	GCF_003095635.1_ASM309563v1_genomic.gbff.gz	Escherichia coli_D	1554	1554	7	2925	2933	7	116	116	8
337	Pseudomonas putida SJTE-1	GCF_000271965.2	GCF_000271965.2_ASM27196v2_genomic.gbff.gz	Pseudomonas_E hunanensis	1547	1547	6	2914	2917	6	116	116	7
338	Pseudomonas stutzeri DSM 4166	GCF_000195105.1	GCF_000195105.1_ASM19510v1_genomic.gbff.gz	Pseudomonas_A stutzeri	1549	1549	4	2915	2915	4	116	116	4
339	Klebsiella variicola	GCF_001989495.1	GCF_001989495.1_ASM198949v1_genomic.gbff.gz	Klebsiella variicola	1554	1554	8	2926	2932	8	116	116	9
340	Streptococcus agalactiae	GCF_002197265.1	GCF_002197265.1_ASM219726v1_genomic.gbff.gz	Streptococcus agalactiae	1555	1555	7	2906	2906	7	116	116	7
341	Staphylococcus aureus	GCF_002000765.1	GCF_002000765.1_ASM200076v1_genomic.gbff.gz	Staphylococcus aureus	1557	1557	5	2926	2926	5	115	115	6
342	Streptococcus intermedius	GCF_002073355.2	GCF_002073355.2_ASM207335v2_genomic.gbff.gz	Streptococcus intermedius	1560	1561	4	2905	2906	4	116	116	4
343	Klebsiella pneumoniae	GCF_001709275.1	GCF_001709275.1_ASM170927v1_genomic.gbff.gz	Klebsiella pneumoniae	1550	1550	8	2922	2923	8	116	116	9
344	Escherichia coli	GCF_001721225.1	GCF_001721225.1_ASM172122v1_genomic.gbff.gz	Escherichia flexneri	1556	1556	7	2930	2930	7	116	116	8
345	Streptococcus agalactiae ILRI005	GCF_000427075.1	GCF_000427075.1_ILRI005_genomic.gbff.gz	Streptococcus agalactiae	1554	1555	7	2906	2906	7	116	116	7
346	Escherichia coli	GCF_002996945.1	GCF_002996945.1_ASM299694v1_genomic.gbff.gz	Escherichia coli	1553	1554	7	2925	2925	7	116	116	8
347	Enterococcus faecalis	GCF_001886675.1	GCF_001886675.1_ASM188667v1_genomic.gbff.gz	Enterococcus faecalis	1566	1566	4	2915	2916	4	116	116	4
348	Streptococcus agalactiae	GCF_002812505.1	GCF_002812505.1_ASM281250v1_genomic.gbff.gz	Streptococcus agalactiae	1555	1555	7	2905	2906	7	116	116	7
349	Staphylococcus aureus	GCF_000953255.1	GCF_000953255.1_Staphylococcus_aureus_Sa_ILRI_217_genomic.gbff.gz	Staphylococcus aureus	1557	1557	5	2926	2927	5	115	115	6
350	Streptococcus equi subsp. zooepidemicus MGCS10565	GCF_000020765.1	GCF_000020765.1_ASM2076v1_genomic.gbff.gz	Streptococcus equi	1559	1559	5	2903	2903	5	116	116	5
351	Streptococcus salivarius	GCF_002094975.1	GCF_002094975.1_ASM209497v1_genomic.gbff.gz	Streptococcus salivarius	1555	1555	6	2902	2902	6	116	116	6
352	Streptococcus thermophilus	GCF_002843115.1	GCF_002843115.1_ASM284311v1_genomic.gbff.gz	Streptococcus thermophilus	1555	1555	5	2902	2902	5	116	116	5
353	Escherichia coli	GCF_002952855.1	GCF_002952855.1_ASM295285v1_genomic.gbff.gz	Escherichia flexneri	1554	1554	7	2925	2933	7	116	116	9
354	Streptococcus equi subsp. zooepidemicus CY	GCF_000696505.1	GCF_000696505.1_ASM69650v1_genomic.gbff.gz	Streptococcus equi	1561	1561	5	2915	2915	5	116	116	5
355	Streptococcus pyogenes	GCF_900475075.1	GCF_900475075.1_42290_F02_genomic.gbff.gz	Streptococcus pyogenes	1556	1556	6	2906	2906	6	116	116	6
356	Streptococcus dysgalactiae subsp. equisimilis	GCF_900475145.1	GCF_900475145.1_42727_G01_genomic.gbff.gz	Streptococcus dysgalactiae	1556	1556	6	2904	2905	6	116	116	6
357	Staphylococcus aureus	GCF_003203635.1	GCF_003203635.1_ASM320363v1_genomic.gbff.gz	Staphylococcus aureus	1552	1554	6	2922	2927	6	115	115	7
358	Enterococcus faecium	GCF_003020685.1	GCF_003020685.1_ASM302068v1_genomic.gbff.gz	Enterococcus_B faecium	1568	1569	6	2917	2917	6	116	116	6
359	Klebsiella quasipneumoniae	GCF_003146655.1	GCF_003146655.1_ASM314665v1_genomic.gbff.gz	Klebsiella quasipneumoniae	1550	1550	8	2923	2925	8	116	116	9
360	Streptococcus gallolyticus subsp. gallolyticus DSM 16831	GCF_002000985.1	GCF_002000985.1_ASM200098v1_genomic.gbff.gz	Streptococcus gallolyticus	1554	1554	6	2901	2901	6	116	116	6
361	Escherichia coli O157:H7	GCF_001753545.1	GCF_001753545.1_ASM175354v1_genomic.gbff.gz	Escherichia dysenteriae	1554	1556	7	2930	2938	7	116	116	8
362	Staphylococcus lugdunensis N920143	GCF_000270465.1	GCF_000270465.1_ASM27046v1_genomic.gbff.gz	Staphylococcus lugdunensis	1276	1556	5	2921	2928	4	115	115	6
363	Streptococcus suis GZ1	GCF_000018185.1	GCF_000018185.1_ASM1818v1_genomic.gbff.gz	Streptococcus suis	1556	1556	4	2911	2911	4	116	116	4
364	Pseudomonas putida KT2440	GCF_000007565.2	GCF_000007565.2_ASM756v2_genomic.gbff.gz	Pseudomonas_E hunanensis	1522	1522	7	2902	2902	7	120	120	8
365	Klebsiella pneumoniae	GCF_002833425.1	GCF_002833425.1_ASM283342v1_genomic.gbff.gz	Klebsiella pneumoniae	1550	1550	8	2923	2923	8	116	116	9
366	Streptococcus uberis	GCF_900475595.1	GCF_900475595.1_44343_G01_genomic.gbff.gz	Streptococcus uberis	1553	1553	6	2904	2904	6	116	116	6
367	Pseudomonas chlororaphis subsp. aurantiaca	GCF_000761195.1	GCF_000761195.1_ASM76119v1_genomic.gbff.gz	Pseudomonas_E piscium	1547	1547	5	2915	2916	5	116	116	6
368	Staphylococcus aureus	GCF_000815245.1	GCF_000815245.1_ASM81524v1_genomic.gbff.gz	Staphylococcus aureus	1557	1557	5	2926	2926	5	115	115	6
369	Escherichia coli	GCF_003018215.1	GCF_003018215.1_ASM301821v1_genomic.gbff.gz	Escherichia flexneri	1554	1554	7	2924	2931	7	116	116	8
370	Streptococcus dysgalactiae subsp. equisimilis	GCF_900475255.1	GCF_900475255.1_42545_F02_genomic.gbff.gz	Streptococcus dysgalactiae	1556	1556	6	2905	2906	6	116	116	6
371	Klebsiella pneumoniae	GCF_002202195.1	GCF_002202195.1_ASM220219v1_genomic.gbff.gz	Klebsiella pneumoniae	1554	1554	8	2923	2923	8	116	116	9
372	Pseudomonas putida JB	GCF_001767335.1	GCF_001767335.1_ASM176733v1_genomic.gbff.gz	Pseudomonas_E hunanensis	1546	1547	6	2917	2920	6	115	116	7
373	Klebsiella quasipneumoniae	GCF_003146635.1	GCF_003146635.1_ASM314663v1_genomic.gbff.gz	Klebsiella quasipneumoniae	1550	1550	8	2922	2925	8	116	116	9
374	Escherichia coli	GCF_002899495.1	GCF_002899495.1_ASM289949v1_genomic.gbff.gz	Escherichia flexneri	1554	1554	7	2925	2933	7	116	116	8
375	Klebsiella aerogenes	GCF_001021995.1	GCF_001021995.1_ASM102199v1_genomic.gbff.gz	Klebsiella_B aerogenes	1554	1554	8	2931	2933	8	116	116	9
376	Pseudomonas savastanoi pv. phaseolicola 1448A	GCF_000012205.1	GCF_000012205.1_ASM1220v1_genomic.gbff.gz	Pseudomonas_E ficuserectae	1548	1548	5	2917	2917	5	116	116	6
377	Streptococcus sanguinis	GCF_900475045.1	GCF_900475045.1_42290_B02_genomic.gbff.gz	Streptococcus sanguinis	1554	1554	4	2903	2903	4	116	116	4
378	Staphylococcus aureus	GCF_001298325.2	GCF_001298325.2_ASM129832v2_genomic.gbff.gz	Staphylococcus aureus	1556	1557	5	2926	2930	5	115	115	6
379	Escherichia coli	GCF_003018255.1	GCF_003018255.1_ASM301825v1_genomic.gbff.gz	Escherichia coli	1554	1554	7	2925	2927	7	116	116	8
380	Streptococcus mutans LJ23	GCF_000284575.1	GCF_000284575.1_ASM28457v1_genomic.gbff.gz	Streptococcus mutans	1562	1562	5	2905	2905	5	116	116	5
381	Klebsiella pneumoniae UHKPC07	GCF_000417265.2	GCF_000417265.2_ASM41726v2_genomic.gbff.gz	Klebsiella pneumoniae	1554	1554	8	2923	2923	8	116	116	9
382	Pseudomonas aeruginosa	GCF_002192495.1	GCF_002192495.1_ASM219249v1_genomic.gbff.gz	Pseudomonas aeruginosa	1544	1544	4	2911	2912	4	116	116	4
383	Staphylococcus lugdunensis	GCF_002591215.1	GCF_002591215.1_ASM259121v1_genomic.gbff.gz	Staphylococcus lugdunensis	1555	1556	6	2922	2924	6	115	115	7
384	Streptococcus pneumoniae SPN994038	GCF_000211035.1	GCF_000211035.1_ASM21103v2_genomic.gbff.gz	Streptococcus pneumoniae	1552	1552	4	2904	2904	4	116	116	4
385	Enterococcus faecalis ARO1/DG	GCF_002814115.1	GCF_002814115.1_ASM281411v1_genomic.gbff.gz	Enterococcus faecalis	1565	1566	4	2913	2915	4	116	116	4
386	Klebsiella oxytoca	GCF_002906395.1	GCF_002906395.1_ASM290639v1_genomic.gbff.gz	Klebsiella_A michiganensis	1550	1550	8	2927	2927	8	116	117	9
387	Streptococcus pneumoniae 70585	GCF_000018965.1	GCF_000018965.1_ASM1896v1_genomic.gbff.gz	Streptococcus pneumoniae	1552	1552	4	2904	2904	4	116	116	4
388	Enterococcus faecium	GCF_001953255.1	GCF_001953255.1_ASM195325v1_genomic.gbff.gz	Enterococcus_B faecium	1569	1570	6	2917	2917	6	116	116	6
389	Streptococcus pyogenes	GCF_900475085.1	GCF_900475085.1_42206_C01_genomic.gbff.gz	Streptococcus pyogenes	1556	1556	6	2906	2906	6	116	116	6
390	Escherichia coli	GCF_002056635.1	GCF_002056635.1_ASM205663v1_genomic.gbff.gz	Escherichia coli	1554	1554	7	2925	2925	7	116	116	8
391	Escherichia coli	GCF_001566675.1	GCF_001566675.1_ASM156667v1_genomic.gbff.gz	Escherichia coli	1554	1554	7	2925	2925	7	116	116	8
392	Streptococcus agalactiae 09mas018883	GCF_000427035.1	GCF_000427035.1_09mas018883_genomic.gbff.gz	Streptococcus agalactiae	1555	1555	7	2906	2906	7	116	116	7
393	Streptococcus equi subsp. zooepidemicus	GCF_900474875.1	GCF_900474875.1_41851_B01_genomic.gbff.gz	Streptococcus equi	1561	1561	5	2902	2904	5	116	116	5
394	Enterococcus faecalis	GCF_002355755.1	GCF_002355755.1_ASM235575v1_genomic.gbff.gz	Enterococcus faecalis	1566	1566	4	2914	2915	4	116	116	4
395	Streptococcus sobrinus	GCF_003172995.1	GCF_003172995.1_ASM317299v1_genomic.gbff.gz	Streptococcus sobrinus	1564	1564	6	2903	2903	6	116	116	6
396	Pseudomonas aeruginosa	GCF_002205335.1	GCF_002205335.1_ASM220533v1_genomic.gbff.gz	Pseudomonas aeruginosa	1544	1544	4	2911	2912	4	116	116	4
397	Streptococcus equi subsp. zooepidemicus	GCF_900475125.1	GCF_900475125.1_42042_H01_genomic.gbff.gz	Streptococcus equi	1556	1556	6	2903	2903	6	116	116	6
398	Escherichia coli O157:H7	GCF_001753465.1	GCF_001753465.1_ASM175346v1_genomic.gbff.gz	Escherichia dysenteriae	1554	1556	7	2930	2938	7	116	116	8
399	Pseudomonas syringae group genomosp. 3	GCF_900235905.1	GCF_900235905.1_CFBP6411_genomic.gbff.gz	Pseudomonas_E avellanae	1540	1540	5	2918	2918	5	116	116	6
400	Streptococcus mutans	GCF_001558215.1	GCF_001558215.1_ASM155821v1_genomic.gbff.gz	Streptococcus mutans	1562	1562	5	2905	2905	5	116	116	5
401	Enterococcus faecalis	GCF_001878735.1	GCF_001878735.1_ASM187873v1_genomic.gbff.gz	Enterococcus faecalis	1566	1566	4	2915	2916	4	116	116	4
402	Pseudomonas aeruginosa	GCF_002192475.1	GCF_002192475.1_ASM219247v1_genomic.gbff.gz	Pseudomonas aeruginosa	1544	1544	4	2911	2912	4	116	116	4
403	Pseudomonas aeruginosa	GCF_002237405.1	GCF_002237405.1_ASM223740v1_genomic.gbff.gz	Pseudomonas aeruginosa	1544	1544	4	2911	2912	4	116	116	4
404	Streptococcus mutans UA159	GCF_000007465.2	GCF_000007465.2_ASM746v2_genomic.gbff.gz	Streptococcus mutans	1552	1552	5	2901	2901	5	120	120	5
405	Escherichia coli	GCF_002012065.1	GCF_002012065.1_ASM201206v1_genomic.gbff.gz	Escherichia coli	1556	1556	7	2925	2925	7	116	116	8
406	Staphylococcus aureus	GCF_001465675.1	GCF_001465675.1_ASM146567v1_genomic.gbff.gz	Staphylococcus aureus	1557	1557	6	2927	2928	6	115	115	7
407	Escherichia coli O157:H7	GCF_001753565.1	GCF_001753565.1_ASM175356v1_genomic.gbff.gz	Escherichia dysenteriae	1554	1556	7	2930	2938	7	116	116	8
408	Escherichia coli IAI39	GCF_000026345.1	GCF_000026345.1_ASM2634v1_genomic.gbff.gz	Escherichia coli_D	1542	1542	7	2904	2904	7	113	120	8
409	Enterococcus faecium	GCF_003020765.1	GCF_003020765.1_ASM302076v1_genomic.gbff.gz	Enterococcus_B faecium	1568	1569	6	2917	2917	6	116	116	6
410	Staphylococcus aureus	GCF_003185005.1	GCF_003185005.1_ASM318500v1_genomic.gbff.gz	Staphylococcus aureus	1554	1554	6	2926	2927	6	115	115	7
411	Pseudomonas stutzeri	GCF_001038645.1	GCF_001038645.1_ASM103864v1_genomic.gbff.gz	Pseudomonas_A stutzeri	1546	1548	4	2909	2913	4	116	116	4
412	Streptococcus agalactiae	GCF_002881315.1	GCF_002881315.1_ASM288131v1_genomic.gbff.gz	Streptococcus agalactiae	1555	1555	6	2906	2906	6	116	116	6
413	Streptococcus dysgalactiae subsp. equisimilis RE378	GCF_000307185.1	GCF_000307185.1_ASM30718v1_genomic.gbff.gz	Streptococcus dysgalactiae	1556	1556	5	2901	2905	5	116	116	5
414	Enterococcus faecalis	GCF_001989555.1	GCF_001989555.1_ASM198955v1_genomic.gbff.gz	Enterococcus faecalis	1566	1566	4	2915	2915	4	116	116	4
415	Streptococcus sp. 'group B'	GCF_002073795.1	GCF_002073795.1_ASM207379v2_genomic.gbff.gz	Streptococcus agalactiae	1555	1555	7	2906	2906	7	116	116	7
416	Enterococcus faecium	GCF_002777275.1	GCF_002777275.1_ASM277727v1_genomic.gbff.gz	Enterococcus_B faecium	1568	1569	6	2917	2917	6	116	116	6
417	Streptococcus agalactiae	GCF_000831125.1	GCF_000831125.1_ASM83112v1_genomic.gbff.gz	Streptococcus agalactiae	1555	1555	7	2906	2906	7	116	116	7
418	Enterococcus faecium	GCF_002334625.1	GCF_002334625.1_ASM233462v1_genomic.gbff.gz	Enterococcus_B faecium	1569	1571	6	2916	2917	6	116	116	6
419	Staphylococcus simulans	GCF_001559115.2	GCF_001559115.2_ASM155911v2_genomic.gbff.gz	Staphylococcus simulans	1553	1553	6	2928	2930	6	115	115	6
420	Streptococcus pyogenes	GCF_900475795.1	GCF_900475795.1_46514_A02_genomic.gbff.gz	Streptococcus pyogenes	1556	1556	6	2906	2906	6	116	116	6
421	Escherichia coli	GCF_001660585.1	GCF_001660585.1_ASM166058v1_genomic.gbff.gz	Escherichia coli	1555	1567	7	2925	2925	7	116	116	8
422	Enterococcus faecium Aus0085	GCF_000444405.1	GCF_000444405.1_ASM44440v1_genomic.gbff.gz	Enterococcus_B faecium	1569	1570	6	2913	2919	6	116	116	6
423	Escherichia coli	GCF_002853715.1	GCF_002853715.1_ASM285371v1_genomic.gbff.gz	Escherichia coli	1552	1554	7	2923	2933	7	116	116	8
424	Streptococcus sp. FDAARGOS_192	GCF_002073815.2	GCF_002073815.2_ASM207381v2_genomic.gbff.gz	Streptococcus salivarius	1555	1555	6	2902	2902	6	116	116	6
425	Escherichia coli 042	GCF_000027125.1	GCF_000027125.1_ASM2712v1_genomic.gbff.gz	Escherichia coli_D	1554	1556	7	2924	2932	7	116	116	8
426	Staphylococcus epidermidis	GCF_002954055.1	GCF_002954055.1_ASM295405v1_genomic.gbff.gz	Staphylococcus epidermidis	1552	1554	6	2930	2931	6	115	115	7
427	Staphylococcus haemolyticus	GCF_001611955.1	GCF_001611955.1_ASM161195v1_genomic.gbff.gz	Staphylococcus haemolyticus	1556	1556	6	2926	2926	6	115	115	7
428	Streptococcus lutetiensis	GCF_900475675.1	GCF_900475675.1_45473_D02_genomic.gbff.gz	Streptococcus lutetiensis	1553	1553	7	2903	2903	7	116	116	7
429	Streptococcus salivarius	GCF_001543085.1	GCF_001543085.1_ASM154308v1_genomic.gbff.gz	Streptococcus salivarius	1490	1555	8	2875	2904	6	110	116	8
430	Escherichia coli O157:H7	GCF_001695515.1	GCF_001695515.1_ASM169551v1_genomic.gbff.gz	Escherichia dysenteriae	1554	1556	7	2932	2932	7	116	116	8
431	Streptococcus thermophilus	GCF_001855705.1	GCF_001855705.1_ASM185570v1_genomic.gbff.gz	Streptococcus thermophilus	1555	1555	5	2902	2902	5	116	116	5
432	Staphylococcus epidermidis	GCF_002850315.1	GCF_002850315.1_ASM285031v1_genomic.gbff.gz	Staphylococcus epidermidis	1553	1553	6	2931	2931	6	115	115	7
433	Klebsiella variicola	GCF_001278905.1	GCF_001278905.1_ASM127890v1_genomic.gbff.gz	Klebsiella quasipneumoniae	1550	1550	8	2923	2923	8	116	116	9
434	Streptococcus suis	GCF_001721625.1	GCF_001721625.1_ASM172162v1_genomic.gbff.gz	Streptococcus suis	1556	1556	4	2906	2906	4	116	116	4
435	Streptococcus pneumoniae AP200	GCF_000146975.1	GCF_000146975.1_ASM14697v1_genomic.gbff.gz	Streptococcus pneumoniae	1552	1555	4	2904	2906	4	116	117	4
436	Klebsiella aerogenes	GCF_001571545.2	GCF_001571545.2_ASM157154v2_genomic.gbff.gz	Klebsiella_B aerogenes	1550	1550	8	2926	2934	8	116	116	9
437	Streptococcus lutetiensis	GCF_900475065.1	GCF_900475065.1_42545_C02_genomic.gbff.gz	Streptococcus lutetiensis	1553	1553	7	2903	2903	7	116	116	7
438	Streptococcus salivarius	GCF_000448685.2	GCF_000448685.2_ASM44868v2_genomic.gbff.gz	Streptococcus salivarius	1555	1555	6	2902	2902	6	116	116	6
439	Escherichia coli	GCF_001021595.1	GCF_001021595.1_ASM102159v1_genomic.gbff.gz	Escherichia coli	1556	1556	7	2925	2926	7	116	116	8
440	Klebsiella variicola	GCF_002852915.3	GCF_002852915.3_ASM285291v3_genomic.gbff.gz	Klebsiella variicola	1550	1550	8	2925	2930	8	116	116	9
441	Klebsiella aerogenes	GCF_002796425.1	GCF_002796425.1_ASM279642v1_genomic.gbff.gz	Klebsiella_B aerogenes	1550	1550	8	2931	2934	8	116	116	9
442	Klebsiella pneumoniae subsp. pneumoniae	GCF_000742755.1	GCF_000742755.1_ASM74275v1_genomic.gbff.gz	Klebsiella pneumoniae	1554	1554	8	2923	2923	8	116	116	9
443	Streptococcus gordonii str. Challis substr. CH1	GCF_000017005.1	GCF_000017005.1_ASM1700v1_genomic.gbff.gz	Streptococcus gordonii	1562	1562	4	2904	2904	4	116	116	4
444	Streptococcus pneumoniae	GCF_001896045.1	GCF_001896045.1_ASM189604v1_genomic.gbff.gz	Streptococcus pneumoniae	1554	1554	4	2904	2904	4	116	116	4
445	Pseudomonas aeruginosa	GCF_001900225.1	GCF_001900225.1_ASM190022v1_genomic.gbff.gz	Pseudomonas aeruginosa	1285	1544	4	2512	2912	4	116	116	4
446	Streptococcus sanguinis SK36	GCF_000014205.1	GCF_000014205.1_ASM1420v1_genomic.gbff.gz	Streptococcus sanguinis	1551	1551	4	2898	2901	4	116	116	4
447	Streptococcus pyogenes MGAS10394	GCF_000011665.1	GCF_000011665.1_ASM1166v1_genomic.gbff.gz	Streptococcus pyogenes	1556	1556	6	2906	2906	6	116	116	6
448	Klebsiella variicola	GCF_001989535.1	GCF_001989535.1_ASM198953v1_genomic.gbff.gz	Klebsiella variicola	1554	1554	8	2926	2932	8	116	116	9
449	Staphylococcus epidermidis ATCC 12228	GCF_000007645.1	GCF_000007645.1_ASM764v1_genomic.gbff.gz	Staphylococcus epidermidis	1554	1554	5	2828	2833	5	115	115	6
450	Staphylococcus xylosus	GCF_000953575.1	GCF_000953575.1_Staphylococcus_xylosus_C2a_genomic.gbff.gz	Staphylococcus xylosus	1558	1561	6	2927	2927	6	115	115	7
451	Escherichia coli O114:H49	GCF_002741255.1	GCF_002741255.1_ASM274125v1_genomic.gbff.gz	Escherichia flexneri	1556	1556	7	2928	2931	7	116	116	8
452	Klebsiella quasipneumoniae	GCF_002240295.1	GCF_002240295.1_ASM224029v1_genomic.gbff.gz	Klebsiella quasipneumoniae	1554	1554	8	2923	2923	8	116	116	9
453	Streptococcus pneumoniae JJA	GCF_000018985.1	GCF_000018985.1_ASM1898v1_genomic.gbff.gz	Streptococcus pneumoniae	1552	1552	4	2904	2904	4	116	116	4
454	Pseudomonas aeruginosa	GCF_001547955.1	GCF_001547955.1_ASM154795v1_genomic.gbff.gz	Pseudomonas aeruginosa	1544	1544	4	2912	2912	4	116	116	4
455	Pseudomonas aeruginosa	GCF_001542835.1	GCF_001542835.1_ASM154283v1_genomic.gbff.gz	Pseudomonas aeruginosa	1544	1544	4	2911	2912	4	116	116	4
456	Escherichia coli	GCF_002211725.1	GCF_002211725.1_ASM221172v1_genomic.gbff.gz	Escherichia flexneri	1556	1556	7	2925	2933	7	116	116	8
457	Escherichia coli O169:H41	GCF_002741495.1	GCF_002741495.1_ASM274149v1_genomic.gbff.gz	Escherichia dysenteriae	1556	1556	7	2924	2939	7	116	116	8
458	Klebsiella oxytoca	GCF_002906435.1	GCF_002906435.1_ASM290643v1_genomic.gbff.gz	Klebsiella_A michiganensis	1550	1550	8	2927	3041	8	116	116	9
459	Streptococcus pneumoniae	GCF_900476505.1	GCF_900476505.1_55312_C02_genomic.gbff.gz	Streptococcus pneumoniae	1553	1553	4	2904	2904	4	116	116	4
460	Streptococcus suis	GCF_001936415.1	GCF_001936415.1_ASM193641v1_genomic.gbff.gz	Streptococcus suis	1556	1556	4	2911	2911	4	116	116	3
461	Streptococcus suis A7	GCF_000233575.1	GCF_000233575.1_ASM23357v1_genomic.gbff.gz	Streptococcus suis	1556	1556	4	2910	2911	4	116	116	4
462	Streptococcus agalactiae	GCF_002197425.1	GCF_002197425.1_ASM219742v1_genomic.gbff.gz	Streptococcus agalactiae	1555	1555	7	2906	2906	7	116	116	7
463	Escherichia coli	GCF_001890365.1	GCF_001890365.1_ASM189036v1_genomic.gbff.gz	Escherichia coli_D	1552	1554	7	2928	2932	7	116	116	8
464	Pseudomonas sp. XWY-1	GCF_002953115.1	GCF_002953115.1_ASM295311v1_genomic.gbff.gz	Pseudomonas_E hunanensis	1538	1538	7	2915	2918	7	116	116	8
465	Escherichia coli	GCF_002870165.1	GCF_002870165.1_ASM287016v1_genomic.gbff.gz	Escherichia flexneri	1554	1554	7	2931	2932	7	116	116	8
466	Escherichia coli O157:H7	GCF_001651965.2	GCF_001651965.2_ASM165196v2_genomic.gbff.gz	Escherichia dysenteriae	1554	1556	7	2932	2932	7	116	116	8
467	Staphylococcus epidermidis RP62A	GCF_000011925.1	GCF_000011925.1_ASM1192v1_genomic.gbff.gz	Staphylococcus epidermidis	1556	1556	6	2931	2931	6	115	115	7
468	Klebsiella aerogenes	GCF_003071285.1	GCF_003071285.1_ASM307128v1_genomic.gbff.gz	Klebsiella_B aerogenes	1550	1550	8	2926	2934	8	116	116	9
469	Enterococcus faecium	GCF_001587115.1	GCF_001587115.1_ASM158711v1_genomic.gbff.gz	Enterococcus_B faecium	1569	1570	6	2917	2917	6	116	116	6
470	Staphylococcus saprophyticus	GCF_001558275.2	GCF_001558275.2_ASM155827v2_genomic.gbff.gz	Staphylococcus saprophyticus	1555	1555	6	2930	2930	6	115	115	7
471	Streptococcus agalactiae	GCF_001552035.1	GCF_001552035.1_ASM155203v1_genomic.gbff.gz	Streptococcus agalactiae	1553	1555	8	2906	2906	8	116	116	8
472	Escherichia albertii	GCF_002285455.1	GCF_002285455.1_ASM228545v1_genomic.gbff.gz	Escherichia albertii	1554	1556	7	2923	2932	7	116	116	8
473	Streptococcus pyogenes	GCF_001014305.1	GCF_001014305.1_ASM101430v1_genomic.gbff.gz	Streptococcus pyogenes	1556	1556	6	2906	2906	6	116	116	6
474	Pseudomonas aeruginosa	GCF_001874465.1	GCF_001874465.1_ASM187446v1_genomic.gbff.gz	Pseudomonas aeruginosa	1544	1544	4	2912	2912	4	116	116	4
475	Streptococcus suis	GCF_001272635.1	GCF_001272635.1_ASM127263v1_genomic.gbff.gz	Streptococcus suis	1556	1556	4	2906	2906	4	116	116	4
476	Staphylococcus epidermidis	GCF_900086615.1	GCF_900086615.1_BPH0662_genomic.gbff.gz	Staphylococcus epidermidis	1556	1556	5	2931	2932	5	115	115	6
477	Streptococcus pyogenes	GCF_000767505.1	GCF_000767505.1_ASM76750v1_genomic.gbff.gz	Streptococcus pyogenes	1556	1556	6	2906	2906	6	116	116	6
478	Streptococcus pyogenes	GCF_900474975.1	GCF_900474975.1_41906_B02_genomic.gbff.gz	Streptococcus pyogenes	1556	1556	6	2906	2906	6	116	116	6
479	Streptococcus pyogenes	GCF_000756485.1	GCF_000756485.1_ASM75648v1_genomic.gbff.gz	Streptococcus pyogenes	1556	1556	5	2906	2906	5	116	116	5
480	Pseudomonas aeruginosa	GCF_002968755.1	GCF_002968755.1_ASM296875v1_genomic.gbff.gz	Pseudomonas aeruginosa_A	1537	1537	4	2911	2912	4	116	116	4
481	Pseudomonas avellanae	GCF_002905795.2	GCF_002905795.2_ASM290579v2_genomic.gbff.gz	Pseudomonas_E avellanae	1540	1540	5	2918	2918	5	116	116	6
482	Enterococcus faecium	GCF_002761255.1	GCF_002761255.1_ASM276125v1_genomic.gbff.gz	Enterococcus_B faecium	1568	1569	6	2917	2917	6	116	116	6
483	Streptococcus pyogenes	GCF_001635895.1	GCF_001635895.1_ASM163589v1_genomic.gbff.gz	Streptococcus pyogenes	1556	1556	5	2906	2913	5	116	116	5
484	Staphylococcus aureus subsp. aureus NCTC 8325	GCF_900475245.1	GCF_900475245.1_43024_E01_genomic.gbff.gz	Staphylococcus aureus	1554	1554	6	2926	2926	6	115	115	7
485	Pseudomonas protegens Cab57	GCF_000828695.1	GCF_000828695.1_ASM82869v1_genomic.gbff.gz	Pseudomonas_E protegens	1549	1550	5	2916	2916	5	116	116	6
486	Enterococcus faecium	GCF_001518735.1	GCF_001518735.1_ASM151873v1_genomic.gbff.gz	Enterococcus_B faecium	1565	1571	6	2917	2917	6	116	116	6
487	Streptococcus suis BM407	GCF_000026745.1	GCF_000026745.1_ASM2674v1_genomic.gbff.gz	Streptococcus suis	1544	1544	4	2904	2905	4	127	129	4
488	Staphylococcus aureus	GCF_001975005.1	GCF_001975005.1_ASM197500v1_genomic.gbff.gz	Staphylococcus aureus	1556	1557	6	2926	2926	6	115	115	7
489	Klebsiella quasipneumoniae	GCF_002953295.1	GCF_002953295.1_ASM295329v1_genomic.gbff.gz	Klebsiella quasipneumoniae	1550	1550	8	2922	2923	8	116	116	9
490	Escherichia coli SMS-3-5	GCF_000019645.1	GCF_000019645.1_ASM1964v1_genomic.gbff.gz	Escherichia coli_D	1551	1554	7	2923	2927	7	116	116	8
491	Streptococcus pyogenes	GCF_900474865.1	GCF_900474865.1_41906_D02_genomic.gbff.gz	Streptococcus pyogenes	1556	1556	6	2906	2906	6	116	116	6
492	Escherichia coli	GCF_002787215.1	GCF_002787215.1_ASM278721v1_genomic.gbff.gz	Escherichia coli_D	1552	1554	7	2925	2926	7	116	116	8
493	Staphylococcus lugdunensis	GCF_900474705.1	GCF_900474705.1_41236_B02_genomic.gbff.gz	Staphylococcus lugdunensis	1553	1553	6	2924	2924	6	115	115	7
494	Enterococcus faecium	GCF_900066025.1	GCF_900066025.1_Enterococcus_faecium_E1002_isolate_genomic.gbff.gz	Enterococcus_B faecium	1569	1570	6	2917	2917	6	116	116	6
495	Pseudomonas syringae pv. tomato	GCF_002966555.1	GCF_002966555.1_ASM296655v1_genomic.gbff.gz	Pseudomonas_E avellanae	1540	1540	5	2917	2917	5	116	116	6
496	Streptococcus gallolyticus UCN34	GCF_000027185.1	GCF_000027185.1_ASM2718v1_genomic.gbff.gz	Streptococcus gallolyticus	1554	1554	6	2901	2901	6	116	116	6
497	Streptococcus dysgalactiae subsp. equisimilis ATCC 12394	GCF_000188715.1	GCF_000188715.1_ASM18871v1_genomic.gbff.gz	Streptococcus dysgalactiae	1556	1556	5	2905	2905	5	116	116	5
498	Streptococcus uberis	GCF_900475695.1	GCF_900475695.1_46463_C01_genomic.gbff.gz	Streptococcus uberis	1553	1553	6	2904	2904	6	116	116	6
499	Pseudomonas syringae pv. actinidiae	GCF_001913235.1	GCF_001913235.1_ASM191323v1_genomic.gbff.gz	Pseudomonas_E avellanae	1548	1548	5	2917	2917	5	116	116	6
500	Streptococcus infantarius	GCF_001477615.1	GCF_001477615.1_ASM147761v1_genomic.gbff.gz	Streptococcus lutetiensis	1531	1554	9	2286	2906	9	116	116	8
501	Pseudomonas stutzeri	GCF_000219605.1	GCF_000219605.1_ASM21960v1_genomic.gbff.gz	Pseudomonas_A stutzeri	1549	1549	4	2915	2915	4	116	116	4
502	Klebsiella pneumoniae	GCF_002180175.1	GCF_002180175.1_ASM218017v1_genomic.gbff.gz	Klebsiella pneumoniae	1554	1554	8	2923	2923	8	116	116	9
503	Staphylococcus equorum	GCF_001683315.1	GCF_001683315.1_ASM168331v1_genomic.gbff.gz	Staphylococcus equorum_B	1558	1558	7	2938	2938	7	115	115	8
504	Escherichia coli	GCF_003180995.1	GCF_003180995.1_ASM318099v1_genomic.gbff.gz	Escherichia coli_D	1552	1554	7	2925	2932	7	116	116	8
505	Streptococcus iniae	GCF_000831485.1	GCF_000831485.1_ASM83148v1_genomic.gbff.gz	Streptococcus iniae	1553	1555	5	2906	2906	5	116	116	5
506	Klebsiella pneumoniae subsp. pneumoniae	GCF_002852945.2	GCF_002852945.2_ASM285294v2_genomic.gbff.gz	Klebsiella pneumoniae	1550	1550	8	2923	2923	8	116	116	9
507	Streptococcus thermophilus	GCF_900094135.1	GCF_900094135.1_ASM90009413v1_genomic.gbff.gz	Streptococcus thermophilus	1555	1555	5	2902	2902	5	116	119	5
508	Streptococcus suis P1/7	GCF_000091905.1	GCF_000091905.1_ASM9190v1_genomic.gbff.gz	Streptococcus suis	1556	1556	4	2911	2911	4	116	116	4
509	Klebsiella aerogenes	GCF_001559215.2	GCF_001559215.2_ASM155921v2_genomic.gbff.gz	Klebsiella_B aerogenes	1550	1550	8	2926	2933	8	116	116	9
510	Enterococcus faecium	GCF_003071425.1	GCF_003071425.1_ASM307142v1_genomic.gbff.gz	Enterococcus_B faecium	1568	1570	6	2917	2917	6	116	116	6
511	Staphylococcus aureus	GCF_003031425.1	GCF_003031425.1_ASM303142v1_genomic.gbff.gz	Staphylococcus aureus	1554	1555	6	2926	2927	6	115	115	7
512	Streptococcus sobrinus	GCF_003176795.1	GCF_003176795.1_ASM317679v1_genomic.gbff.gz	Streptococcus sobrinus	1560	1564	6	2903	2903	6	116	116	6
513	Streptococcus thermophilus	GCF_001514435.1	GCF_001514435.1_ASM151443v1_genomic.gbff.gz	Streptococcus thermophilus	1555	1555	6	2902	2902	6	116	116	6
514	Escherichia coli	GCF_003018995.1	GCF_003018995.1_ASM301899v1_genomic.gbff.gz	Escherichia dysenteriae	1553	1554	7	2930	2932	7	116	116	8
515	Klebsiella quasipneumoniae	GCF_003020825.1	GCF_003020825.1_ASM302082v1_genomic.gbff.gz	Klebsiella quasipneumoniae	1550	1550	8	2923	2924	8	116	116	9
516	Enterococcus faecium	GCF_001721065.1	GCF_001721065.1_ASM172106v1_genomic.gbff.gz	Enterococcus_B faecium	1567	1570	6	2916	2917	6	116	116	6
517	Streptococcus agalactiae	GCF_001729925.1	GCF_001729925.1_ASM172992v1_genomic.gbff.gz	Streptococcus agalactiae	1555	1555	7	2906	2906	7	116	116	7
518	Streptococcus pyogenes	GCF_900474765.1	GCF_900474765.1_41800_G01_genomic.gbff.gz	Streptococcus pyogenes	1556	1556	6	2906	2906	6	116	116	6
519	Streptococcus gordonii	GCF_900475015.1	GCF_900475015.1_41975_E01_genomic.gbff.gz	Streptococcus gordonii	1562	1562	4	2904	2904	4	116	116	4
520	Streptococcus agalactiae A909	GCF_000012705.1	GCF_000012705.1_ASM1270v1_genomic.gbff.gz	Streptococcus agalactiae	1555	1555	7	2906	2906	7	116	116	7
521	Streptococcus thermophilus	GCF_900474985.1	GCF_900474985.1_41965_C01_genomic.gbff.gz	Streptococcus thermophilus	1555	1555	5	2902	2902	5	116	116	5
522	Streptococcus gordonii	GCF_001281105.1	GCF_001281105.1_ASM128110v1_genomic.gbff.gz	Streptococcus gordonii	1562	1562	5	2904	2904	5	116	116	5
523	Klebsiella variicola	GCF_002164805.2	GCF_002164805.2_ASM216480v2_genomic.gbff.gz	Klebsiella variicola	1550	1550	8	2926	2931	8	116	116	9
524	Pseudomonas syringae pv. avii	GCF_900235835.1	GCF_900235835.1_CFBP3846_genomic.gbff.gz	Pseudomonas_E avellanae	1540	1540	5	2917	2917	5	116	116	6
525	Streptococcus intermedius B196	GCF_000463355.1	GCF_000463355.1_ASM46335v1_genomic.gbff.gz	Streptococcus intermedius	1560	1561	4	2908	2909	4	116	116	4
526	Pseudomonas monteilii SB3078	GCF_000510285.1	GCF_000510285.1_ASM51028v1_genomic.gbff.gz	Pseudomonas_E monteilii_B	1547	1547	6	2916	2916	6	116	116	7
527	Streptococcus dysgalactiae subsp. equisimilis	GCF_900475185.1	GCF_900475185.1_42197_A02_genomic.gbff.gz	Streptococcus dysgalactiae	1556	1556	6	2905	2905	6	116	116	6
528	Pseudomonas amygdali pv. morsprunorum	GCF_002905685.2	GCF_002905685.2_ASM290568v2_genomic.gbff.gz	Pseudomonas_E ficuserectae	1540	1540	5	2916	2917	5	116	116	6
529	Streptococcus agalactiae	GCF_002812465.1	GCF_002812465.1_ASM281246v1_genomic.gbff.gz	Streptococcus agalactiae	1555	1555	7	2906	2906	7	116	116	7
530	Pseudomonas amygdali pv. lachrymans	GCF_002068135.1	GCF_002068135.1_ASM206813v1_genomic.gbff.gz	Pseudomonas_E ficuserectae	1540	1540	5	2917	2917	5	116	116	6
531	Streptococcus suis T15	GCF_000494895.1	GCF_000494895.1_ASM49489v1_genomic.gbff.gz	Streptococcus suis	1556	1559	4	2906	2906	4	116	118	4
532	Enterococcus faecium	GCF_003020705.1	GCF_003020705.1_ASM302070v1_genomic.gbff.gz	Enterococcus_B faecium	1567	1570	6	2916	2917	6	116	116	6
533	Klebsiella variicola At-22	GCF_000025465.1	GCF_000025465.1_ASM2546v1_genomic.gbff.gz	Klebsiella variicola	1554	1561	8	2925	2941	8	116	116	9
534	Staphylococcus aureus	GCF_900017775.1	GCF_900017775.1_NZAK3_genomic.gbff.gz	Staphylococcus aureus	1557	1557	5	2926	2926	5	115	115	6
535	Staphylococcus aureus	GCF_001018655.2	GCF_001018655.2_ASM101865v2_genomic.gbff.gz	Staphylococcus aureus	1554	1554	6	2926	2926	6	115	115	7
536	Escherichia coli	GCF_003194345.1	GCF_003194345.1_ASM319434v1_genomic.gbff.gz	Escherichia coli	1553	1554	7	2922	2925	7	116	116	8
537	Enterococcus faecium	GCF_002848625.1	GCF_002848625.1_ASM284862v1_genomic.gbff.gz	Enterococcus_B faecium	1568	1569	6	2917	2917	6	116	116	6
538	Streptococcus pneumoniae ATCC 700669	GCF_000026665.1	GCF_000026665.1_ASM2666v1_genomic.gbff.gz	Streptococcus pneumoniae	1552	1552	4	2904	2904	4	116	116	4
539	Pseudomonas syringae pv. syringae B728a	GCF_000012245.1	GCF_000012245.1_ASM1224v1_genomic.gbff.gz	Pseudomonas_E syringae_M	1538	1538	5	2903	2903	5	115	115	6
540	Escherichia coli	GCF_001677475.1	GCF_001677475.1_ASM167747v1_genomic.gbff.gz	Escherichia coli_D	1554	1556	7	2924	2930	7	116	116	8
541	Pseudomonas chlororaphis subsp. piscium	GCF_003008635.1	GCF_003008635.1_ASM300863v1_genomic.gbff.gz	Pseudomonas_E piscium	1538	1538	5	2916	2916	5	116	116	6
542	Escherichia coli	GCF_001900535.1	GCF_001900535.1_ASM190053v1_genomic.gbff.gz	Escherichia flexneri	1557	1557	7	2928	2932	7	116	116	8
543	Klebsiella oxytoca	GCF_002072655.1	GCF_002072655.1_ASM207265v1_genomic.gbff.gz	Klebsiella_A michiganensis	1554	1554	8	2926	3040	8	116	116	9
544	Klebsiella pneumoniae	GCF_001908655.1	GCF_001908655.1_ASM190865v1_genomic.gbff.gz	Klebsiella pneumoniae	1550	1550	8	2923	2926	8	116	116	9
545	Klebsiella oxytoca	GCF_001970835.1	GCF_001970835.1_ASM197083v1_genomic.gbff.gz	Klebsiella_A michiganensis	1554	1554	8	2927	2927	8	116	117	9
546	Streptococcus sanguinis	GCF_900475505.1	GCF_900475505.1_42925_G01_genomic.gbff.gz	Streptococcus sanguinis	1554	1554	4	2903	2903	4	116	116	4
547	Streptococcus equi subsp. zooepidemicus	GCF_900474805.1	GCF_900474805.1_41800_D01_genomic.gbff.gz	Streptococcus equi	1556	1556	6	2903	2903	6	116	116	6
548	Escherichia coli O157	GCF_001650275.1	GCF_001650275.1_ASM165027v1_genomic.gbff.gz	Escherichia dysenteriae	1552	1554	7	2930	2938	7	116	116	8
549	Streptococcus pyogenes	GCF_002355175.1	GCF_002355175.1_ASM235517v1_genomic.gbff.gz	Streptococcus pyogenes	1556	1556	5	2906	2906	5	116	116	5
550	Pseudomonas aeruginosa	GCF_002812905.1	GCF_002812905.1_ASM281290v1_genomic.gbff.gz	Pseudomonas aeruginosa	1537	1537	4	2911	2912	4	116	116	4
551	Streptococcus intermedius JTH08	GCF_000306805.1	GCF_000306805.1_ASM30680v1_genomic.gbff.gz	Streptococcus intermedius	1561	1561	4	2905	2905	4	116	116	4
552	Staphylococcus aureus	GCF_002952015.1	GCF_002952015.1_ASM295201v1_genomic.gbff.gz	Staphylococcus aureus	1554	1554	1	2926	2926	1	115	115	1
553	Staphylococcus pseudintermedius	GCF_001682435.2	GCF_001682435.2_ASM168243v2_genomic.gbff.gz	Staphylococcus pseudintermedius	1556	1557	5	2621	2926	4	115	115	7
554	Pseudomonas protegens	GCF_002006545.1	GCF_002006545.1_ASM200654v1_genomic.gbff.gz	Pseudomonas_E protegens	1544	1550	5	2911	2917	5	115	116	6
555	Streptococcus agalactiae GD201008-001	GCF_000299135.1	GCF_000299135.1_ASM29913v1_genomic.gbff.gz	Streptococcus agalactiae	1555	1559	7	2906	2909	7	116	117	7
556	Streptococcus pyogenes MGAS1882	GCF_000250925.1	GCF_000250925.1_ASM25092v1_genomic.gbff.gz	Streptococcus pyogenes	1556	1556	5	2906	2907	5	116	116	5
557	Streptococcus gallolyticus	GCF_900475715.1	GCF_900475715.1_44927_A02_genomic.gbff.gz	Streptococcus gallolyticus	1554	1554	6	2901	2901	6	116	116	6
558	Staphylococcus sp. AntiMn-1	GCF_001663395.1	GCF_001663395.1_ASM166339v1_genomic.gbff.gz	Staphylococcus equorum_B	1537	1560	7	2930	2938	7	115	115	8
559	Escherichia coli	GCF_001890245.1	GCF_001890245.1_ASM189024v1_genomic.gbff.gz	Escherichia dysenteriae	1554	1556	7	2930	2938	7	116	116	8
560	Escherichia coli	GCF_002903125.1	GCF_002903125.1_ASM290312v1_genomic.gbff.gz	Escherichia flexneri	1554	1554	7	2930	2933	7	116	116	8
561	Pseudomonas aeruginosa	GCF_001721845.1	GCF_001721845.1_ASM172184v1_genomic.gbff.gz	Pseudomonas aeruginosa	1543	1544	4	2910	2912	4	116	116	4
562	Escherichia coli	GCF_003017455.1	GCF_003017455.1_ASM301745v1_genomic.gbff.gz	Escherichia flexneri	1554	1554	7	2930	2936	7	116	116	8
563	Klebsiella michiganensis E718	GCF_000276705.2	GCF_000276705.2_ASM27670v2_genomic.gbff.gz	Klebsiella_A michiganensis	1550	1550	8	2927	3042	8	116	116	9
564	Streptococcus salivarius JIM8777	GCF_000253315.1	GCF_000253315.1_ASM25331v1_genomic.gbff.gz	Streptococcus salivarius	1555	1555	6	2902	2902	6	116	116	6
565	Staphylococcus aureus	GCF_001956755.1	GCF_001956755.1_ASM195675v1_genomic.gbff.gz	Staphylococcus aureus	1556	1557	5	2926	2927	5	115	117	7
566	Escherichia coli	GCF_002966755.1	GCF_002966755.1_ASM296675v1_genomic.gbff.gz	Escherichia coli_D	1380	1554	7	2727	2932	7	116	116	8
567	Pseudomonas putida F1	GCF_000016865.1	GCF_000016865.1_ASM1686v1_genomic.gbff.gz	Pseudomonas_E hunanensis	1547	1547	6	2914	2917	6	116	116	7
568	Enterococcus faecium	GCF_001635875.1	GCF_001635875.1_ASM163587v1_genomic.gbff.gz	Enterococcus_B faecium	1569	1570	6	2917	2917	6	116	116	6
569	Streptococcus pneumoniae	GCF_003003495.1	GCF_003003495.1_ASM300349v1_genomic.gbff.gz	Streptococcus pneumoniae	1552	1552	4	2904	2904	4	116	116	4
570	Streptococcus pyogenes	GCF_000743015.1	GCF_000743015.1_ASM74301v1_genomic.gbff.gz	Streptococcus pyogenes	1556	1558	6	2903	2906	6	115	116	6
571	Escherichia coli	GCF_001485455.1	GCF_001485455.1_ASM148545v1_genomic.gbff.gz	Escherichia coli_D	1556	1556	7	2925	2931	7	116	116	7
572	Pseudomonas aeruginosa	GCF_002812825.1	GCF_002812825.1_ASM281282v1_genomic.gbff.gz	Pseudomonas aeruginosa	1537	1537	4	2912	2912	4	116	116	4
573	Streptococcus pyogenes	GCF_900474815.1	GCF_900474815.1_41800_F01_genomic.gbff.gz	Streptococcus pyogenes	1556	1556	6	2906	2906	6	116	116	6
574	Escherichia coli	GCF_003019215.1	GCF_003019215.1_ASM301921v1_genomic.gbff.gz	Escherichia flexneri	1554	1554	7	2925	2931	7	116	116	8
575	Klebsiella sp. LTGPAF-6F	GCF_001753185.1	GCF_001753185.1_ASM175318v1_genomic.gbff.gz	Klebsiella_A michiganensis	1552	1554	8	2921	3041	8	116	116	9
576	Klebsiella pneumoniae	GCF_002752815.1	GCF_002752815.1_ASM275281v1_genomic.gbff.gz	Klebsiella pneumoniae	1550	1550	8	2923	2923	8	116	116	9
577	Klebsiella pneumoniae	GCF_002752975.1	GCF_002752975.1_ASM275297v1_genomic.gbff.gz	Klebsiella pneumoniae	1550	1550	8	2923	2923	8	116	116	9
578	Streptococcus pneumoniae	GCF_002357995.1	GCF_002357995.1_ASM235799v1_genomic.gbff.gz	Streptococcus pneumoniae	1552	1552	4	2904	2904	4	116	116	4
579	Klebsiella oxytoca	GCF_002984395.1	GCF_002984395.1_ASM298439v1_genomic.gbff.gz	Klebsiella_A oxytoca	1549	1550	8	2926	3042	8	116	116	9
580	Klebsiella pneumoniae	GCF_003031325.1	GCF_003031325.1_ASM303132v1_genomic.gbff.gz	Klebsiella pneumoniae	1550	1550	8	2922	2923	8	116	116	9
581	Streptococcus sobrinus	GCF_900475365.1	GCF_900475365.1_43908_G01_genomic.gbff.gz	Streptococcus sobrinus	1560	1564	6	2903	2903	6	116	116	6
582	Klebsiella quasipneumoniae	GCF_003146685.1	GCF_003146685.1_ASM314668v1_genomic.gbff.gz	Klebsiella quasipneumoniae	1550	1550	8	2923	2925	8	116	116	9
583	Klebsiella oxytoca	GCF_003073975.1	GCF_003073975.1_ASM307397v1_genomic.gbff.gz	Klebsiella_A oxytoca	1550	1550	8	2926	3042	8	116	116	9
584	Streptococcus iniae	GCF_001885145.1	GCF_001885145.1_ASM188514v1_genomic.gbff.gz	Streptococcus iniae	1553	1555	6	2906	2906	6	116	116	6
585	Klebsiella aerogenes	GCF_001593585.2	GCF_001593585.2_ASM159358v2_genomic.gbff.gz	Klebsiella_B aerogenes	1550	1550	8	2925	2932	8	116	116	9
586	Streptococcus intermedius	GCF_900475975.1	GCF_900475975.1_46931_F01_genomic.gbff.gz	Streptococcus intermedius	1561	1561	4	2905	2905	4	116	116	4
587	Streptococcus pneumoniae	GCF_900476455.1	GCF_900476455.1_55312_E02_genomic.gbff.gz	Streptococcus pneumoniae	1552	1552	4	2904	2904	4	116	116	4
588	Escherichia coli	GCF_001900295.1	GCF_001900295.1_ASM190029v1_genomic.gbff.gz	Escherichia coli_D	1556	1556	7	2931	2934	7	116	116	7
589	Pseudomonas chlororaphis	GCF_000698865.1	GCF_000698865.1_ASM69886v1_genomic.gbff.gz	Pseudomonas_E piscium	1540	1547	5	2916	2916	5	116	116	6
590	Streptococcus pyogenes	GCF_900474795.1	GCF_900474795.1_41767_B01_genomic.gbff.gz	Streptococcus pyogenes	1556	1556	6	2906	2906	6	116	116	6
591	Klebsiella michiganensis HKOPL1	GCF_000632415.1	GCF_000632415.1_ASM63241v1_genomic.gbff.gz	Klebsiella_A michiganensis	1550	1550	8	3040	3042	8	116	116	9
592	Escherichia coli	GCF_001900985.1	GCF_001900985.1_ASM190098v1_genomic.gbff.gz	Escherichia flexneri	1556	1556	7	2925	2927	7	116	116	8
593	Staphylococcus simulans	GCF_003076375.1	GCF_003076375.1_ASM307637v1_genomic.gbff.gz	Staphylococcus simulans	1554	1554	6	2928	2928	6	115	115	6
594	Staphylococcus aureus	GCF_001457495.1	GCF_001457495.1_NCTC13435_genomic.gbff.gz	Staphylococcus aureus	1557	1557	6	2926	2926	6	115	115	7
595	Streptococcus pyogenes MGAS9429	GCF_000013485.1	GCF_000013485.1_ASM1348v1_genomic.gbff.gz	Streptococcus pyogenes	1556	1556	6	2906	2906	6	116	116	6
596	Streptococcus pneumoniae	GCF_001896065.1	GCF_001896065.1_ASM189606v1_genomic.gbff.gz	Streptococcus pneumoniae	1552	1552	4	2904	2904	4	116	116	4
597	Enterococcus faecalis D32	GCF_000281195.1	GCF_000281195.1_ASM28119v1_genomic.gbff.gz	Enterococcus faecalis	1566	1566	4	2915	2915	4	116	116	4
598	Streptococcus suis	GCF_001640765.1	GCF_001640765.1_ASM164076v1_genomic.gbff.gz	Streptococcus suis	1556	1556	4	2904	2906	4	115	116	4
599	Pseudomonas aeruginosa	GCF_001792855.1	GCF_001792855.1_ASM179285v1_genomic.gbff.gz	Pseudomonas aeruginosa	1544	1544	4	2912	2912	4	116	116	4
600	Streptococcus pneumoniae	GCF_900475305.1	GCF_900475305.1_43721_E02_genomic.gbff.gz	Streptococcus pneumoniae	1552	1552	4	2904	2904	4	116	116	4
601	Streptococcus pyogenes SSI-1	GCF_000011285.1	GCF_000011285.1_ASM1128v1_genomic.gbff.gz	Streptococcus pyogenes	1556	1556	5	2906	2906	5	116	116	5
602	Pseudomonas syringae pv. actinidiae ICMP 18708	GCF_000344355.2	GCF_000344355.2_ASM34435v2_genomic.gbff.gz	Pseudomonas_E avellanae	1548	1548	5	2917	2917	5	116	116	6
603	Streptococcus pneumoniae TCH8431/19A	GCF_000196595.1	GCF_000196595.1_ASM19659v1_genomic.gbff.gz	Streptococcus pneumoniae	1554	1555	4	2904	2905	4	116	116	4
604	Enterococcus faecalis V583	GCF_000007785.1	GCF_000007785.1_ASM778v1_genomic.gbff.gz	Enterococcus faecalis	1522	1522	4	2909	2909	4	116	116	4
605	Streptococcus agalactiae	GCF_002197245.1	GCF_002197245.1_ASM219724v1_genomic.gbff.gz	Streptococcus agalactiae	1555	1555	7	2906	2906	7	116	116	7
606	Pseudomonas putida BIRD-1	GCF_000183645.1	GCF_000183645.1_ASM18364v1_genomic.gbff.gz	Pseudomonas_E hunanensis	1547	1547	7	2914	2917	7	116	116	8
607	Pseudomonas protegens Pf-5	GCF_000012265.1	GCF_000012265.1_ASM1226v1_genomic.gbff.gz	Pseudomonas_E protegens	1549	1549	5	2916	2916	5	116	116	6
608	Streptococcus thermophilus	GCF_001663795.1	GCF_001663795.1_ASM166379v1_genomic.gbff.gz	Streptococcus thermophilus	1554	1555	6	2900	2902	6	116	116	6
609	Staphylococcus haemolyticus	GCF_002906615.1	GCF_002906615.1_ASM290661v1_genomic.gbff.gz	Staphylococcus haemolyticus	1552	1554	6	2923	2927	6	115	115	7
610	Streptococcus suis D12	GCF_000231905.1	GCF_000231905.1_ASM23190v1_genomic.gbff.gz	Streptococcus suis	1556	1556	4	2906	2906	4	116	116	4
611	Streptococcus dysgalactiae subsp. equisimilis GGS_124	GCF_000010705.1	GCF_000010705.1_ASM1070v1_genomic.gbff.gz	Streptococcus dysgalactiae	1556	1561	5	2905	2906	5	116	116	5
612	Enterococcus faecalis	GCF_001598635.1	GCF_001598635.1_ASM159863v1_genomic.gbff.gz	Enterococcus faecalis	1566	1566	4	2914	2915	4	116	116	4
613	Enterococcus faecalis OG1RF	GCF_000172575.2	GCF_000172575.2_ASM17257v2_genomic.gbff.gz	Enterococcus faecalis	1564	1566	4	2915	2915	4	116	116	4
614	Streptococcus iniae	GCF_002220115.1	GCF_002220115.1_ASM222011v1_genomic.gbff.gz	Streptococcus iniae	1553	1555	5	2906	2906	5	116	116	5
615	Escherichia coli	GCF_003019035.1	GCF_003019035.1_ASM301903v1_genomic.gbff.gz	Escherichia coli_D	1552	1554	7	2925	2933	7	116	116	8
616	Pseudomonas aeruginosa	GCF_001447845.1	GCF_001447845.1_ASM144784v1_genomic.gbff.gz	Pseudomonas aeruginosa	1544	1544	4	2912	2912	4	116	116	4
617	Streptococcus agalactiae	GCF_002289205.1	GCF_002289205.1_ASM228920v1_genomic.gbff.gz	Streptococcus agalactiae	1555	1555	7	2905	2906	7	116	116	7
618	Staphylococcus aureus 04-02981	GCF_000025145.1	GCF_000025145.1_ASM2514v1_genomic.gbff.gz	Staphylococcus aureus	1557	1557	5	2926	2926	5	115	115	7
619	Streptococcus agalactiae	GCF_002197365.1	GCF_002197365.1_ASM219736v1_genomic.gbff.gz	Streptococcus agalactiae	1555	1555	7	2906	2906	7	116	116	7
620	Pseudomonas aeruginosa	GCF_003060845.1	GCF_003060845.1_ASM306084v1_genomic.gbff.gz	Pseudomonas aeruginosa	1537	1550	4	2911	2930	4	116	116	4
621	Enterococcus faecium Aus0004	GCF_000250945.1	GCF_000250945.1_ASM25094v1_genomic.gbff.gz	Enterococcus_B faecium	1569	1570	6	2916	2917	6	116	117	6
622	Streptococcus anginosus C1051	GCF_000463465.1	GCF_000463465.1_ASM46346v1_genomic.gbff.gz	Streptococcus anginosus	1558	1558	4	2908	2908	4	116	116	4
623	Escherichia coli	GCF_001900335.1	GCF_001900335.1_ASM190033v1_genomic.gbff.gz	Escherichia flexneri	1556	1557	7	2924	2924	7	116	116	8
624	Streptococcus anginosus subsp. whileyi MAS624	GCF_000478925.1	GCF_000478925.1_ASM47892v1_genomic.gbff.gz	Streptococcus anginosus	1560	1560	5	2904	2904	5	116	116	5
625	Streptococcus anginosus	GCF_001412635.1	GCF_001412635.1_ASM141263v1_genomic.gbff.gz	Streptococcus anginosus	1558	1560	4	2908	2908	4	116	116	4
626	Streptococcus salivarius	GCF_900475225.1	GCF_900475225.1_42685_C01_genomic.gbff.gz	Streptococcus salivarius	1555	1555	6	2902	2902	6	116	116	6
627	Streptococcus suis ST3	GCF_000204625.1	GCF_000204625.1_ASM20462v1_genomic.gbff.gz	Streptococcus suis	1555	1556	4	2906	2906	4	116	116	4
628	Klebsiella aerogenes	GCF_002796405.1	GCF_002796405.1_ASM279640v1_genomic.gbff.gz	Klebsiella_B aerogenes	1549	1550	8	2931	2932	8	116	116	9
629	Streptococcus pneumoniae SPN034156	GCF_000210995.1	GCF_000210995.1_ASM21099v1_genomic.gbff.gz	Streptococcus pneumoniae	1552	1554	4	2904	2904	4	116	116	4
630	Escherichia coli	GCF_002012045.1	GCF_002012045.1_ASM201204v1_genomic.gbff.gz	Escherichia coli_D	1554	1556	7	2929	2932	7	116	116	8
631	Escherichia coli	GCF_003073815.1	GCF_003073815.1_ASM307381v1_genomic.gbff.gz	Escherichia flexneri	1554	1554	7	2929	2931	7	116	116	8
632	Enterococcus faecalis str. Symbioflor 1	GCF_000317915.1	GCF_000317915.1_ASM31791v1_genomic.gbff.gz	Enterococcus faecalis	1566	1566	4	2914	2915	4	116	116	4
633	Pseudomonas plecoglossicida	GCF_000831585.1	GCF_000831585.1_ASM83158v1_genomic.gbff.gz	Pseudomonas_E monteilii_B	1547	1547	7	2913	2916	7	116	116	8
634	Escherichia coli K-12	GCF_001559675.1	GCF_001559675.1_ASM155967v1_genomic.gbff.gz	Escherichia flexneri	1556	1556	7	2925	2933	7	116	116	11
635	Streptococcus suis	GCF_003144175.1	GCF_003144175.1_ASM314417v1_genomic.gbff.gz	Streptococcus suis	1556	1556	4	2906	2906	4	116	116	4
636	Streptococcus mutans UA159-FR	GCF_000817065.1	GCF_000817065.1_ASM81706v1_genomic.gbff.gz	Streptococcus mutans	1562	1562	5	2905	2905	5	116	116	5
637	Streptococcus thermophilus	GCF_000971665.1	GCF_000971665.1_ASM97166v1_genomic.gbff.gz	Streptococcus thermophilus	1555	1555	6	2902	2902	6	116	116	6
638	Streptococcus equi subsp. zooepidemicus ATCC 35246	GCF_000219765.1	GCF_000219765.1_ASM21976v1_genomic.gbff.gz	Streptococcus equi	1561	1561	5	2915	2915	5	116	116	5
639	Enterococcus faecium	GCF_002880635.1	GCF_002880635.1_ASM288063v1_genomic.gbff.gz	Enterococcus_B faecium	1568	1569	6	2917	2921	6	116	116	6
640	Pseudomonas aeruginosa PAO1	GCF_000006765.1	GCF_000006765.1_ASM676v1_genomic.gbff.gz	Pseudomonas aeruginosa	1536	1537	4	2889	2892	4	120	960	5
641	Streptococcus suis	GCF_001610935.1	GCF_001610935.1_ASM161093v1_genomic.gbff.gz	Streptococcus suis	1556	1556	4	2905	2906	4	116	116	4
642	Escherichia coli O103 str. RM8385	GCF_003112165.1	GCF_003112165.1_ASM311216v1_genomic.gbff.gz	Escherichia flexneri	1553	1554	7	2924	2936	7	116	116	8
643	Klebsiella michiganensis	GCF_002216835.1	GCF_002216835.1_ASM221683v1_genomic.gbff.gz	Klebsiella_A michiganensis	1554	1554	8	2926	3042	8	116	116	9
644	Klebsiella pneumoniae	GCF_003073315.1	GCF_003073315.1_ASM307331v1_genomic.gbff.gz	Klebsiella pneumoniae	1550	1550	8	2923	2924	8	116	116	9
645	Escherichia coli	GCF_001900945.1	GCF_001900945.1_ASM190094v1_genomic.gbff.gz	Escherichia flexneri	1556	1556	8	2930	2930	8	116	116	10
646	Staphylococcus xylosus	GCF_000709415.1	GCF_000709415.1_ASM70941v1_genomic.gbff.gz	Staphylococcus xylosus	1558	1558	7	2927	2927	7	115	115	8
647	Streptococcus pneumoniae INV104	GCF_000210975.1	GCF_000210975.1_ASM21097v1_genomic.gbff.gz	Streptococcus pneumoniae	1552	1552	4	2904	2904	4	116	116	4
648	Klebsiella michiganensis KCTC 1686	GCF_000240325.1	GCF_000240325.1_ASM24032v1_genomic.gbff.gz	Klebsiella_A michiganensis	1550	1550	8	2927	3041	8	116	116	9
649	Staphylococcus epidermidis	GCF_002944995.1	GCF_002944995.1_ASM294499v1_genomic.gbff.gz	Staphylococcus epidermidis	1553	1553	6	2930	2931	6	115	115	7
650	Klebsiella pneumoniae UHKPC33	GCF_000417085.2	GCF_000417085.2_ASM41708v2_genomic.gbff.gz	Klebsiella pneumoniae	1554	1554	8	2921	2923	8	116	116	9
651	Klebsiella oxytoca	GCF_002906415.1	GCF_002906415.1_ASM290641v1_genomic.gbff.gz	Klebsiella_A michiganensis	1550	1550	8	2927	3041	8	116	116	9
652	Pseudomonas syringae pv. syringae B301D	GCF_000988485.1	GCF_000988485.1_ASM98848v1_genomic.gbff.gz	Pseudomonas_E syringae_M	1548	1548	5	2918	2918	5	116	116	6
653	Streptococcus suis	GCF_000993745.1	GCF_000993745.1_ASM99374v1_genomic.gbff.gz	Streptococcus suis	1556	1556	4	2911	2911	4	116	116	4
654	Enterococcus faecium	GCF_001750885.1	GCF_001750885.1_ASM175088v1_genomic.gbff.gz	Enterococcus_B faecium	1569	1570	6	2917	2917	6	116	116	6
655	Streptococcus agalactiae	GCF_001592385.1	GCF_001592385.1_ASM159238v1_genomic.gbff.gz	Streptococcus agalactiae	1555	1555	5	2906	2906	5	116	116	6
656	Pseudomonas syringae pv. actinidiae ICMP 9853	GCF_000344335.2	GCF_000344335.2_ASM34433v2_genomic.gbff.gz	Pseudomonas_E avellanae	1548	1548	5	2917	2917	5	116	116	6
657	Staphylococcus saprophyticus	GCF_002208905.1	GCF_002208905.1_ASM220890v2_genomic.gbff.gz	Staphylococcus saprophyticus	1555	1555	6	2929	2930	6	115	115	7
658	Streptococcus gordonii	GCF_900475385.1	GCF_900475385.1_43597_G01_genomic.gbff.gz	Streptococcus gordonii	1562	1562	4	2904	2904	4	116	116	4
659	Klebsiella pneumoniae	GCF_002587885.1	GCF_002587885.1_ASM258788v1_genomic.gbff.gz	Klebsiella pneumoniae	1553	1554	8	2920	2923	8	116	116	9
660	Staphylococcus simulans	GCF_002386185.1	GCF_002386185.1_ASM238618v1_genomic.gbff.gz	Staphylococcus simulans	1554	1555	6	2927	2929	6	115	115	6
661	Streptococcus thermophilus LMG 18311	GCF_000011825.1	GCF_000011825.1_ASM1182v1_genomic.gbff.gz	Streptococcus thermophilus	1555	1555	6	2902	2907	6	116	116	6
662	Staphylococcus haemolyticus	GCF_002952715.2	GCF_002952715.2_ASM295271v2_genomic.gbff.gz	Staphylococcus haemolyticus	1551	1553	6	2925	2927	6	115	115	7
663	Streptococcus thermophilus CNRZ1066	GCF_000011845.1	GCF_000011845.1_ASM1184v1_genomic.gbff.gz	Streptococcus thermophilus	1555	1555	6	2902	2902	6	116	116	6
664	Streptococcus thermophilus ASCC 1275	GCF_000698885.1	GCF_000698885.1_ASM69888v1_genomic.gbff.gz	Streptococcus thermophilus	1555	1555	5	2902	2902	5	116	116	5
665	Pseudomonas aeruginosa	GCF_001721805.1	GCF_001721805.1_ASM172180v1_genomic.gbff.gz	Pseudomonas aeruginosa	1544	1544	4	2912	2912	4	116	116	4
666	Streptococcus pyogenes	GCF_000993765.1	GCF_000993765.1_ASM99376v1_genomic.gbff.gz	Streptococcus pyogenes	1556	1556	5	2906	2906	5	116	116	5
667	Streptococcus agalactiae	GCF_001266635.1	GCF_001266635.1_ASM126663v1_genomic.gbff.gz	Streptococcus agalactiae	1554	1557	6	2903	2915	6	115	116	6
668	Escherichia coli O104:H4 str. 2009EL-2050	GCF_000299255.1	GCF_000299255.1_ASM29925v1_genomic.gbff.gz	Escherichia flexneri	1554	1558	7	2926	2940	7	116	116	8
669	Enterococcus faecium	GCF_900092475.1	GCF_900092475.1_Ef_aus00233_genomic.gbff.gz	Enterococcus_B faecium	1569	1570	6	2917	2917	6	116	116	6
670	Escherichia coli APEC IMT5155	GCF_000813165.1	GCF_000813165.1_ASM81316v1_genomic.gbff.gz	Escherichia coli	1556	1557	6	2925	2932	6	116	116	7
671	Pseudomonas sp. FGI182	GCF_000511325.1	GCF_000511325.1_ASM51132v1_genomic.gbff.gz	Pseudomonas_E monteilii_B	1547	1549	7	2916	2917	7	116	116	8
672	Streptococcus suis	GCF_002688665.1	GCF_002688665.1_ASM268866v1_genomic.gbff.gz	Streptococcus suis	1556	1556	4	2911	2911	4	116	116	4
673	Klebsiella pneumoniae subsp. pneumoniae	GCF_000775375.1	GCF_000775375.1_ASM77537v1_genomic.gbff.gz	Klebsiella pneumoniae	1550	1550	8	2923	2923	8	116	116	9
674	Staphylococcus lugdunensis	GCF_002073395.2	GCF_002073395.2_ASM207339v2_genomic.gbff.gz	Staphylococcus lugdunensis	1553	1553	5	2923	2924	5	115	115	6
675	Streptococcus suis S735	GCF_000294495.1	GCF_000294495.1_ASM29449v1_genomic.gbff.gz	Streptococcus suis	1556	1556	4	2906	2911	4	116	116	4
676	Staphylococcus aureus	GCF_003030065.1	GCF_003030065.1_ASM303006v1_genomic.gbff.gz	Staphylococcus aureus	1554	1554	6	2926	2927	6	115	115	7
677	Streptococcus agalactiae	GCF_001190885.1	GCF_001190885.1_ASM119088v1_genomic.gbff.gz	Streptococcus agalactiae	1555	1555	7	2906	2906	7	116	116	7
678	Streptococcus gordonii	GCF_002386285.1	GCF_002386285.1_ASM238628v1_genomic.gbff.gz	Streptococcus gordonii	1562	1562	4	2903	2904	4	116	116	4
679	Staphylococcus equorum	GCF_001432245.1	GCF_001432245.1_ASM143224v1_genomic.gbff.gz	Staphylococcus equorum_B	1558	1558	7	2938	2942	7	115	115	8
680	Enterococcus faecium	GCF_002761555.1	GCF_002761555.1_ASM276155v1_genomic.gbff.gz	Enterococcus_B faecium	1557	1570	7	2917	2917	6	116	116	6
681	Klebsiella pneumoniae	GCF_002197505.1	GCF_002197505.1_ASM219750v1_genomic.gbff.gz	Klebsiella pneumoniae	1554	1554	8	2923	2923	8	116	116	9
682	Klebsiella aerogenes	GCF_002796525.1	GCF_002796525.1_ASM279652v1_genomic.gbff.gz	Klebsiella_B aerogenes	1550	1550	8	2926	2933	8	116	116	9
683	Streptococcus sanguinis	GCF_900475275.1	GCF_900475275.1_42685_F01_genomic.gbff.gz	Streptococcus sanguinis	1554	1554	4	2898	2902	4	116	116	4
684	Escherichia coli	GCF_001721525.1	GCF_001721525.1_ASM172152v1_genomic.gbff.gz	Escherichia coli_D	1556	1556	7	2925	2932	7	116	116	8
685	Streptococcus pyogenes	GCF_001559175.2	GCF_001559175.2_ASM155917v2_genomic.gbff.gz	Streptococcus pyogenes	1556	1556	6	2906	2906	6	116	116	6
686	Streptococcus thermophilus JIM 8232	GCF_000253395.1	GCF_000253395.1_ASM25339v1_genomic.gbff.gz	Streptococcus thermophilus	1555	1555	6	2901	2902	6	116	116	6
687	Streptococcus pneumoniae SPN034183	GCF_000211015.1	GCF_000211015.1_ASM21101v1_genomic.gbff.gz	Streptococcus pneumoniae	1552	1552	4	2904	2904	4	116	116	4
688	Escherichia coli	GCF_002012205.1	GCF_002012205.1_ASM201220v1_genomic.gbff.gz	Escherichia coli	1554	1554	7	2925	2925	7	116	116	8
689	Klebsiella pneumoniae	GCF_002752995.1	GCF_002752995.1_ASM275299v1_genomic.gbff.gz	Klebsiella pneumoniae	1550	1550	8	2923	2923	8	116	116	9
690	Escherichia coli	GCF_002237305.1	GCF_002237305.1_ASM223730v1_genomic.gbff.gz	Escherichia coli	1556	1558	6	2913	2936	6	116	116	7
