# Supplementary material for: Taxonomic resolution of the ribosomal RNA operon in bacteria: implications for its use with long-read sequencing
Source: NAR Genom Bioinform. 2019 Nov 14;2(1):lqz016. doi: 10.1093/nargab/lqz016 (PMC7671355; doi:10.1093/nargab/lqz016)
Supplement: lqz016_Supplemental_Files [file lqz016_supplemental_files.zip › suppl_table_2.Pseudomonas.csv]

	Organism (NCBI)	Accession Number	File Name	Species (GTDB)	Number of Operons	Average Operon Size	Min Operon Size	Max Operon Size
0	Pseudomonas aeruginosa	GCF_003025345.2	GCF_003025345.2_ASM302534v2_genomic.gbff.gz	Pseudomonas aeruginosa A	4	5154.75	5154	5155
1	Pseudomonas aeruginosa	GCF_003073695.1	GCF_003073695.1_ASM307369v1_genomic.gbff.gz	Pseudomonas aeruginosa A	4	5152.5	5151	5156
2	Pseudomonas fluorescens SBW25	GCF_000009225.2	GCF_000009225.2_ASM922v1_genomic.gbff.gz	Pseudomonas E marginalis	5	5261.0	5216	5441
3	Pseudomonas fluorescens Pf0-1	GCF_000012445.1	GCF_000012445.1_ASM1244v1_genomic.gbff.gz	Pseudomonas E fluorescens AR	6	5253.0	5208	5439
4	Pseudomonas fluorescens F113	GCF_000237065.1	GCF_000237065.1_ASM23706v1_genomic.gbff.gz	Pseudomonas E kilonensis	5	5253.8	5209	5432
5	Pseudomonas fluorescens NCIMB 11764	GCF_000293885.2	GCF_000293885.2_ASM29388v3_genomic.gbff.gz	Pseudomonas E fluorescens B	5	5244.0	5173	5435
6	Pseudomonas fluorescens	GCF_000730425.1	GCF_000730425.1_ASM73042v1_genomic.gbff.gz	Pseudomonas E fluorescens X	5	5271.6	5227	5450
7	Pseudomonas fluorescens	GCF_000934565.1	GCF_000934565.1_ASM93456v1_genomic.gbff.gz	Pseudomonas E simiae	6	5225.0	5014	5449
8	Pseudomonas fluorescens PICF7	GCF_000963495.1	GCF_000963495.1_ASM96349v1_genomic.gbff.gz	Pseudomonas E simiae	6	5239.0	5014	5440
9	Pseudomonas fluorescens	GCF_001307155.1	GCF_001307155.1_ASM130715v1_genomic.gbff.gz	Pseudomonas E fluorescens E	6	5212.5	5203	5244
10	Pseudomonas fluorescens	GCF_001307275.1	GCF_001307275.1_ASM130727v1_genomic.gbff.gz	Pseudomonas E fluorescens AA	5	5279.8	5224	5466
11	Pseudomonas fluorescens	GCF_001708445.1	GCF_001708445.1_ASM170844v1_genomic.gbff.gz	Pseudomonas E fluorescens AN	1	5215.0	5215	5215
12	Pseudomonas fluorescens	GCF_001747385.1	GCF_001747385.1_ASM174738v1_genomic.gbff.gz	Pseudomonas E sp002966775	6	5251.166666666667	5208	5438
13	Pseudomonas fluorescens	GCF_003055645.1	GCF_003055645.1_ASM305564v1_genomic.gbff.gz	Pseudomonas E fluorescens AR	6	5260.833333333333	5182	5472
14	Pseudomonas fluorescens	GCF_900475215.1	GCF_900475215.1_42727_B01_genomic.gbff.gz	Pseudomonas E fluorescens	6	5238.166666666667	5049	5456
15	Pseudomonas fragi	GCF_001543265.1	GCF_001543265.1_ASM154326v1_genomic.gbff.gz	Pseudomonas E sp000346225	5	5335.6	5222	5694
16	Pseudomonas fragi	GCF_002128325.1	GCF_002128325.1_ASM212832v1_genomic.gbff.gz	Pseudomonas E fragi	2	5012.0	5006	5018
17	Pseudomonas mendocina ymp	GCF_000016565.1	GCF_000016565.1_ASM1656v1_genomic.gbff.gz	Pseudomonas E mendocina A	4	5216.75	5216	5217
18	Pseudomonas mendocina NK-01	GCF_000204295.1	GCF_000204295.1_ASM20429v1_genomic.gbff.gz	Pseudomonas E mendocina	4	5197.0	5197	5197
19	Pseudomonas mendocina S5.2	GCF_000733715.2	GCF_000733715.2_ASM73371v2_genomic.gbff.gz	Pseudomonas E mendocina	4	5196.0	5196	5196
20	Pseudomonas mendocina	GCF_002442555.1	GCF_002442555.1_ASM244255v1_genomic.gbff.gz	Pseudomonas E mendocina A	4	5209.25	5188	5217
21	Pseudomonas mendocina	GCF_003008615.1	GCF_003008615.1_ASM300861v1_genomic.gbff.gz	Pseudomonas E mendocina C	4	5200.0	5200	5200
22	Pseudomonas putida GB-1	GCF_000019125.1	GCF_000019125.1_ASM1912v1_genomic.gbff.gz	Pseudomonas E putida P	5	5052.0	4960	5190
23	Pseudomonas putida W619	GCF_000019445.1	GCF_000019445.1_ASM1944v1_genomic.gbff.gz	Pseudomonas E putida E	5	5128.0	4994	5175
24	Pseudomonas putida HB3267	GCF_000325725.1	GCF_000325725.1_ASM32572v1_genomic.gbff.gz	Pseudomonas E monteilii B	5	5070.4	4960	5258
25	Pseudomonas putida H8234	GCF_000410575.1	GCF_000410575.1_ASM41057v1_genomic.gbff.gz	Pseudomonas E putida H	5	5151.0	4960	5258
26	Pseudomonas putida NBRC 14164	GCF_000412675.1	GCF_000412675.1_ASM41267v1_genomic.gbff.gz	Pseudomonas E putida	5	5105.4	5002	5187
27	Pseudomonas putida S13.1.2	GCF_000498395.2	GCF_000498395.2_ASM49839v3_genomic.gbff.gz	Pseudomonas E putida Q	5	5109.6	4996	5185
28	Pseudomonas putida	GCF_001636055.1	GCF_001636055.1_ASM163605v1_genomic.gbff.gz	Pseudomonas E putida B	6	5195.833333333333	5136	5394
29	Pseudomonas putida JB	GCF_001767335.1	GCF_001767335.1_ASM176733v1_genomic.gbff.gz	Pseudomonas E hunanensis	6	5087.666666666667	4969	5208
30	Pseudomonas putida	GCF_001886975.1	GCF_001886975.1_ASM188697v1_genomic.gbff.gz	Pseudomonas E putida P	5	5052.0	4960	5190
31	Pseudomonas putida	GCF_002025705.1	GCF_002025705.1_ASM202570v1_genomic.gbff.gz	Pseudomonas E putida J	5	5066.2	4973	5211
32	Pseudomonas putida	GCF_002356095.1	GCF_002356095.1_ASM235609v1_genomic.gbff.gz	Pseudomonas E putida H	5	5115.8	4996	5251
33	Pseudomonas putida	GCF_002736045.1	GCF_002736045.1_ASM273604v1_genomic.gbff.gz	Pseudomonas E putida M	5	5084.8	4985	5176
34	Pseudomonas putida	GCF_002736125.1	GCF_002736125.1_ASM273612v1_genomic.gbff.gz	Pseudomonas E putida M	5	5078.0	4982	5265
35	Pseudomonas putida	GCF_002741075.1	GCF_002741075.1_IEC330191.0_genomic.gbff.gz	Pseudomonas E putida T	6	5203.5	5166	5391
36	Pseudomonas putida	GCF_003228315.1	GCF_003228315.1_ASM322831v1_genomic.gbff.gz	Pseudomonas E putida S	6	5233.0	5196	5418
37	Pseudomonas stutzeri A1501	GCF_000013785.1	GCF_000013785.1_ASM1378v1_genomic.gbff.gz	Pseudomonas A stutzeri	4	5193.25	5182	5227
38	Pseudomonas stutzeri DSM 4166	GCF_000195105.1	GCF_000195105.1_ASM19510v1_genomic.gbff.gz	Pseudomonas A stutzeri	4	5182.0	5182	5182
39	Pseudomonas stutzeri CCUG 29243	GCF_000267545.1	GCF_000267545.1_ASM26754v1_genomic.gbff.gz	Pseudomonas A stutzeri U	4	5205.25	5205	5206
40	Pseudomonas stutzeri DSM 10701	GCF_000279165.1	GCF_000279165.1_ASM27916v1_genomic.gbff.gz	Pseudomonas A stutzeri AG	4	5229.0	5219	5238
41	Pseudomonas stutzeri RCH2	GCF_000327065.1	GCF_000327065.1_ASM32706v1_genomic.gbff.gz	Pseudomonas A stutzeri AE	4	5203.75	5202	5205
42	Pseudomonas stutzeri	GCF_000590475.1	GCF_000590475.1_ASM59047v1_genomic.gbff.gz	Pseudomonas A stutzeri D	4	5226.0	5226	5226
43	Pseudomonas stutzeri	GCF_000661915.1	GCF_000661915.1_ASM66191v1_genomic.gbff.gz	Pseudomonas A stutzeri A	4	5222.0	5222	5222
44	Pseudomonas stutzeri	GCF_001038645.1	GCF_001038645.1_ASM103864v1_genomic.gbff.gz	Pseudomonas A stutzeri	4	5174.75	5173	5176
45	Pseudomonas stutzeri	GCF_001648195.1	GCF_001648195.1_ASM164819v1_genomic.gbff.gz	Pseudomonas A zhaodongensis	4	5214.0	5214	5214
46	Pseudomonas stutzeri	GCF_003001655.1	GCF_003001655.1_ASM300165v1_genomic.gbff.gz	Pseudomonas A stutzeri AJ	4	5201.0	5201	5201
47	Pseudomonas stutzeri	GCF_003008495.1	GCF_003008495.1_ASM300849v1_genomic.gbff.gz	Pseudomonas A stutzeri	4	5180.0	5180	5180
48	Pseudomonas syringae pv. syringae B728a	GCF_000012245.1	GCF_000012245.1_ASM1224v1_genomic.gbff.gz	Pseudomonas E syringae M	5	5287.0	5238	5456
49	Pseudomonas syringae pv. actinidiae ICMP 9853	GCF_000344335.2	GCF_000344335.2_ASM34433v2_genomic.gbff.gz	Pseudomonas E avellanae	5	5282.6	5238	5461
50	Pseudomonas syringae pv. actinidiae ICMP 18708	GCF_000344355.2	GCF_000344355.2_ASM34435v2_genomic.gbff.gz	Pseudomonas E avellanae	5	5282.6	5238	5461
51	Pseudomonas syringae CC1557	GCF_000452705.1	GCF_000452705.1_ASM45270v3_genomic.gbff.gz	Pseudomonas E syringae F	5	5314.6	5238	5463
52	Pseudomonas syringae pv. syringae HS191	GCF_000988395.1	GCF_000988395.1_ASM98839v1_genomic.gbff.gz	Pseudomonas E syringae	5	5299.8	5255	5478
53	Pseudomonas syringae UMAF0158	GCF_001281365.1	GCF_001281365.1_ASM128136v1_genomic.gbff.gz	Pseudomonas E cerasi	5	5278.8	5234	5457
54	Pseudomonas syringae pv. lapsa	GCF_001482725.1	GCF_001482725.1_ASM148272v1_genomic.gbff.gz	Pseudomonas E syringae	5	5296.6	5240	5478
55	Pseudomonas syringae pv. actinidiae	GCF_001913215.1	GCF_001913215.1_ASM191321v1_genomic.gbff.gz	Pseudomonas E avellanae	5	5282.0	5237	5460
56	Pseudomonas syringae pv. actinidiae	GCF_002024285.1	GCF_002024285.1_ASM202428v1_genomic.gbff.gz	Pseudomonas E avellanae	5	5282.6	5238	5461
57	Pseudomonas syringae pv. atrofaciens	GCF_003047185.1	GCF_003047185.1_ASM304718v1_genomic.gbff.gz	Pseudomonas E syringae	5	5296.6	5240	5478
58	Pseudomonas pseudoalcaligenes CECT 5344	GCF_000297075.2	GCF_000297075.2_Ppseudo_final_genomic.gbff.gz	Pseudomonas E oleovorans	4	5210.0	5201	5213
59	Pseudomonas pseudoalcaligenes	GCF_000953455.1	GCF_000953455.1_Ppseudo_Pac_genomic.gbff.gz	Pseudomonas E oleovorans	4	5210.5	5203	5213
60	Pseudomonas savastanoi pv. savastanoi NCPPB 3335	GCF_000164015.3	GCF_000164015.3_ASM16401v3_genomic.gbff.gz	Pseudomonas E ficuserectae	5	5295.0	5241	5475
61	Pseudomonas viridiflava	GCF_900184295.1	GCF_900184295.1_Chr_1_genomic.gbff.gz	Pseudomonas E viridiflava	5	5257.4	5192	5441
62	Pseudomonas cichorii JBC1	GCF_000517305.1	GCF_000517305.1_ASM51730v1_genomic.gbff.gz	Pseudomonas E cichorii	6	5182.166666666667	5144	5369
63	Pseudomonas alcaligenes	GCF_001597285.1	GCF_001597285.1_ASM159728v1_genomic.gbff.gz	Pseudomonas E alcaligenes	3	5181.0	5181	5181
64	Pseudomonas mucidolens	GCF_900475945.1	GCF_900475945.1_48290_E02_genomic.gbff.gz	Pseudomonas E mucidolens	5	5249.8	5205	5429
65	Pseudomonas azotoformans	GCF_001579805.1	GCF_001579805.1_ASM157980v1_genomic.gbff.gz	Pseudomonas E azotoformans A	6	5254.333333333333	5213	5446
66	Pseudomonas azotoformans	GCF_002007785.1	GCF_002007785.1_ASM200778v1_genomic.gbff.gz	Pseudomonas E azotoformans B	5	5260.0	5215	5440
67	Pseudomonas corrugata	GCF_001708425.1	GCF_001708425.1_ASM170842v1_genomic.gbff.gz	Pseudomonas E corrugata	5	5262.0	5211	5465
68	Pseudomonas fulva 12-X	GCF_000213805.1	GCF_000213805.1_ASM21380v1_genomic.gbff.gz	Pseudomonas E fulva B	4	5194.5	5194	5195
69	Pseudomonas fulva	GCF_002951475.1	GCF_002951475.1_ASM295147v1_genomic.gbff.gz	Pseudomonas E fulva	5	5093.8	4957	5185
70	Pseudomonas fluorescens	GCF_000968415.2	GCF_000968415.2_ASM96841v2_genomic.gbff.gz	Pseudomonas E synxantha	6	5253.5	5214	5449
71	Pseudomonas taetrolens	GCF_900475285.1	GCF_900475285.1_43222_B01_genomic.gbff.gz	Pseudomonas E taetrolens	4	5185.5	5016	5242
72	Pseudomonas oryzihabitans	GCF_001518815.1	GCF_001518815.1_ASM151881v1_genomic.gbff.gz	Pseudomonas B oryzihabitans E	5	5252.4	5246	5255
73	Pseudomonas citronellolis	GCF_001586155.1	GCF_001586155.1_ASM158615v1_genomic.gbff.gz	Pseudomonas citronellolis	5	5159.2	5159	5160
74	Pseudomonas citronellolis	GCF_001654435.1	GCF_001654435.1_ASM165443v1_genomic.gbff.gz	Pseudomonas citronellolis	5	5182.0	5153	5239
75	Pseudomonas resinovorans NBRC 106553	GCF_000412695.1	GCF_000412695.1_ASM41269v1_genomic.gbff.gz	Pseudomonas F resinovorans A	3	5247.333333333333	5162	5418
76	Pseudomonas knackmussii B13	GCF_000689415.1	GCF_000689415.1_PKB13_genomic.gbff.gz	Pseudomonas knackmussii	4	5258.25	5155	5567
77	Pseudomonas sp. VLB120	GCF_000494915.1	GCF_000494915.1_ASM49491v1_genomic.gbff.gz	Pseudomonas E taiwanensis	5	5159.2	5144	5182
78	Pseudomonas balearica DSM 6083	GCF_000818015.1	GCF_000818015.1_ASM81801v1_genomic.gbff.gz	Pseudomonas A balearica	4	5164.75	5164	5167
79	Pseudomonas mandelii JR-1	GCF_000257545.3	GCF_000257545.3_ASM25754v3_genomic.gbff.gz	Pseudomonas E mandelii	6	5229.833333333333	5019	5438
80	Pseudomonas orientalis	GCF_002934065.1	GCF_002934065.1_ASM293406v1_genomic.gbff.gz	Pseudomonas E orientalis A	6	5260.0	5211	5438
81	Pseudomonas monteilii	GCF_001534745.1	GCF_001534745.1_ASM153474v1_genomic.gbff.gz	Pseudomonas E monteilii A	6	5228.333333333333	5180	5417
82	Pseudomonas monteilii	GCF_002943995.1	GCF_002943995.1_ASM294399v1_genomic.gbff.gz	Pseudomonas E monteilii	5	5085.4	4958	5179
83	Pseudomonas veronii	GCF_002028325.1	GCF_002028325.1_ASM202832v1_genomic.gbff.gz	Pseudomonas E veronii	6	5207.833333333333	4978	5434
84	Pseudomonas mosselii	GCF_002309555.1	GCF_002309555.1_ASM230955v1_genomic.gbff.gz	Pseudomonas E mosselii	7	5251.285714285715	5187	5412
85	Pseudomonas mosselii	GCF_002736065.1	GCF_002736065.1_ASM273606v1_genomic.gbff.gz	Pseudomonas E mosselii	7	5218.571428571428	5185	5411
86	Pseudomonas alcaliphila JAB1	GCF_001941865.1	GCF_001941865.1_ASM194186v1_genomic.gbff.gz	Pseudomonas E alcaliphila B	4	5213.0	5213	5213
87	Pseudomonas frederiksbergensis	GCF_001874645.1	GCF_001874645.1_ASM187464v1_genomic.gbff.gz	Pseudomonas E frederiksbergensis B	7	5201.857142857143	5170	5283
88	Pseudomonas frederiksbergensis	GCF_001952935.1	GCF_001952935.1_ASM195293v1_genomic.gbff.gz	Pseudomonas E frederiksbergensis E	7	5174.714285714285	5029	5450
89	Pseudomonas frederiksbergensis	GCF_002355315.1	GCF_002355315.1_ASM235531v1_genomic.gbff.gz	Pseudomonas E sp001655615	6	5256.0	5212	5286
90	Pseudomonas parafulva	GCF_000800255.1	GCF_000800255.1_ASM80025v1_genomic.gbff.gz	Pseudomonas E parafulva A	5	5256.8	5211	5437
91	Pseudomonas parafulva	GCF_002021815.1	GCF_002021815.1_ASM202181v1_genomic.gbff.gz	Pseudomonas E parafulva B	5	5098.4	4958	5192
92	Pseudomonas cremoricolorata	GCF_000759535.1	GCF_000759535.1_ASM75953v1_genomic.gbff.gz	Pseudomonas E cremoricolorata A	6	5238.5	5201	5426
93	Pseudomonas koreensis	GCF_001605965.1	GCF_001605965.1_ASM160596v1_genomic.gbff.gz	Pseudomonas E koreensis C	5	5266.0	5212	5445
94	Pseudomonas koreensis	GCF_001654515.1	GCF_001654515.1_ASM165451v1_genomic.gbff.gz	Pseudomonas E koreensis D	6	5242.5	5201	5425
95	Pseudomonas koreensis	GCF_003049825.1	GCF_003049825.1_ASM304982v1_genomic.gbff.gz	Pseudomonas E koreensis B	6	5216.666666666667	4991	5428
96	Pseudomonas trivialis	GCF_001186335.1	GCF_001186335.1_ASM118633v1_genomic.gbff.gz	Pseudomonas E trivialis B	5	5261.0	5216	5441
97	Pseudomonas poae RE*1-1-14	GCF_000336465.1	GCF_000336465.1_ASM33646v1_genomic.gbff.gz	Pseudomonas E poae	5	5253.0	5208	5433
98	Pseudomonas rhizosphaerae	GCF_000761155.1	GCF_000761155.1_ASM76115v1_genomic.gbff.gz	Pseudomonas E rhizosphaerae	5	5241.0	5164	5467
99	Pseudomonas antarctica	GCF_001647715.1	GCF_001647715.1_ASM164771v1_genomic.gbff.gz	Pseudomonas E antarctica A	6	5235.166666666667	5047	5452
100	Pseudomonas alkylphenolica	GCF_000746525.1	GCF_000746525.1_ASM74652v1_genomic.gbff.gz	Pseudomonas E alkylphenolica	6	5158.5	5157	5160
101	Pseudomonas psychrotolerans	GCF_001913135.1	GCF_001913135.1_ASM191313v1_genomic.gbff.gz	Pseudomonas B psychrotolerans	5	5253.2	5237	5277
102	Pseudomonas lurida	GCF_002966835.1	GCF_002966835.1_ASM296683v1_genomic.gbff.gz	Pseudomonas E lurida	5	5264.2	5217	5443
103	Pseudomonas syringae pv. tomato	GCF_002966555.1	GCF_002966555.1_ASM296655v1_genomic.gbff.gz	Pseudomonas E avellanae	5	5286.8	5242	5465
104	Pseudomonas entomophila L48	GCF_000026105.1	GCF_000026105.1_ASM2610v1_genomic.gbff.gz	Pseudomonas E entomophila	7	5196.714285714285	5160	5387
105	Pseudomonas protegens	GCF_002006545.1	GCF_002006545.1_ASM200654v1_genomic.gbff.gz	Pseudomonas E protegens	5	5241.8	5197	5418
106	Pseudomonas fluorescens	GCF_001612705.2	GCF_001612705.2_ASM161270v2_genomic.gbff.gz	Pseudomonas E yamanorum	5	5244.0	5198	5426
107	Pseudomonas chlororaphis	GCF_000698865.1	GCF_000698865.1_ASM69886v1_genomic.gbff.gz	Pseudomonas E piscium	4	5165.0	5165	5165
108	Pseudomonas chlororaphis subsp. aurantiaca	GCF_000761195.1	GCF_000761195.1_ASM76119v1_genomic.gbff.gz	Pseudomonas E piscium	5	5209.0	5163	5390
109	Pseudomonas chlororaphis	GCF_000963835.1	GCF_000963835.1_ASM96383v1_genomic.gbff.gz	Pseudomonas E sp000931465	5	5235.6	5190	5418
110	Pseudomonas chlororaphis	GCF_001023535.1	GCF_001023535.1_ASM102353v1_genomic.gbff.gz	Pseudomonas E chlororaphis E	5	5240.4	5178	5417
111	Pseudomonas chlororaphis	GCF_001602135.1	GCF_001602135.1_ASM160213v1_genomic.gbff.gz	Pseudomonas E chlororaphis	5	5214.2	5167	5394
112	Pseudomonas brassicacearum subsp. brassicacearum NFM421	GCF_000194805.1	GCF_000194805.1_ASM19480v1_genomic.gbff.gz	Pseudomonas E brassicacearum C	5	5290.0	5223	5445
113	Pseudomonas brassicacearum	GCF_000585995.1	GCF_000585995.1_ASM58599v1_genomic.gbff.gz	Pseudomonas E brassicacearum A	5	5278.4	5212	5468
114	Pseudomonas brassicacearum	GCF_001746815.1	GCF_001746815.1_ASM174681v1_genomic.gbff.gz	Pseudomonas E brassicacearum C	5	5287.2	5241	5448
115	Pseudomonas sp. StFLB209	GCF_000829415.1	GCF_000829415.1_ASM82941v1_genomic.gbff.gz	Pseudomonas E sp000829415	6	5082.0	4959	5248
116	Pseudomonas furukawaii	GCF_002355475.1	GCF_002355475.1_ASM235547v1_genomic.gbff.gz	Pseudomonas F furukawaii	3	5162.333333333333	5162	5163
117	Pseudomonas sp. Lz4W	GCF_000346225.2	GCF_000346225.2_ASM34622v2_genomic.gbff.gz	Pseudomonas E sp000346225	5	5120.2	5030	5258
118	Pseudomonas sp. UW4	GCF_000316175.1	GCF_000316175.1_ASM31617v1_genomic.gbff.gz	Pseudomonas E sp000316175	7	5261.857142857143	5214	5451
119	Pseudomonas sp. FGI182	GCF_000511325.1	GCF_000511325.1_ASM51132v1_genomic.gbff.gz	Pseudomonas E monteilii B	5	5105.8	4998	5188
120	Pseudomonas sp. URMO17WK12:I11	GCF_001511755.1	GCF_001511755.1_Shine_genomic.gbff.gz	Pseudomonas E sp001511755	6	5300.666666666667	5212	5432
121	Pseudomonas sp. URMO17WK12:I11	GCF_001511775.1	GCF_001511775.1_YEL.embl.gz_genomic.gbff.gz	Pseudomonas E fulva	5	5094.0	4958	5185
122	Pseudomonas sp. ATCC 13867	GCF_000349845.1	GCF_000349845.1_ASM34984v1_genomic.gbff.gz	Pseudomonas sp000349845	5	5280.2	5236	5454
123	Pseudomonas sp. JY-Q	GCF_001655295.1	GCF_001655295.1_ASM165529v1_genomic.gbff.gz	Pseudomonas E hunanensis	5	5146.2	5146	5147
124	Pseudomonas sp. Os17	GCF_001547895.1	GCF_001547895.1_ASM154789v1_genomic.gbff.gz	Pseudomonas E sp001547895	6	5231.166666666667	5192	5420
125	Pseudomonas sp. St29	GCF_001547915.1	GCF_001547915.1_ASM154791v1_genomic.gbff.gz	Pseudomonas E sp001547895	6	5238.833333333333	5192	5431
126	Pseudomonas sp. DR 5-09	GCF_001655595.1	GCF_001655595.1_ASM165559v1_genomic.gbff.gz	Pseudomonas E sp001655595	6	5253.833333333333	5206	5445
127	Pseudomonas cerasi	GCF_900074915.1	GCF_900074915.1_PCPL58T_genomic.gbff.gz	Pseudomonas E cerasi	5	5245.4	5235	5248
128	Pseudomonas cerasi	GCF_900235895.1	GCF_900235895.1_PL963_genomic.gbff.gz	Pseudomonas E cerasi	5	5245.4	5235	5248
129	Pseudomonas sp. MRSN12121	GCF_000931465.1	GCF_000931465.1_ASM93146v1_genomic.gbff.gz	Pseudomonas E sp000931465	5	5235.6	5190	5418
130	Pseudomonas sp. GR 6-02	GCF_001655615.1	GCF_001655615.1_ASM165561v1_genomic.gbff.gz	Pseudomonas E sp001655615	6	5232.5	5212	5293
131	Pseudomonas versuta	GCF_001294575.1	GCF_001294575.1_ASM129457v1_genomic.gbff.gz	Pseudomonas E versuta	2	5126.0	5012	5240
132	Pseudomonas sp. MYb193	GCF_002966775.1	GCF_002966775.1_ASM296677v1_genomic.gbff.gz	Pseudomonas E sp002966775	6	5261.666666666667	5203	5432
133	Pseudomonas silesiensis	GCF_001661075.1	GCF_001661075.1_ASM166107v1_genomic.gbff.gz	Pseudomonas E silesiensis	7	5193.142857142857	5013	5301
134	Pseudomonas sp. TCU-HL1	GCF_001708505.1	GCF_001708505.1_ASM170850v1_genomic.gbff.gz	Pseudomonas F sp001708505	5	5228.4	5157	5514
135	Pseudomonas sp. LPH1	GCF_002037565.1	GCF_002037565.1_ASM203756v1_genomic.gbff.gz	Pseudomonas E toyotomiensis	4	5209.0	5200	5212
136	Pseudomonas sp. CC6-YY-74	GCF_002025205.1	GCF_002025205.1_ASM202520v1_genomic.gbff.gz	Pseudomonas E sp002025205	4	5217.0	5217	5217
137	Pseudomonas sp. S-6-2	GCF_002056295.1	GCF_002056295.1_ASM205629v1_genomic.gbff.gz	Pseudomonas D sp002056295	3	5278.0	5278	5278
138	Pseudomonas sp. M30-35	GCF_002163625.1	GCF_002163625.1_ASM216362v1_genomic.gbff.gz	Pseudomonas E sp002163625	4	5185.0	5185	5185
139	Pseudomonas sp. FDAARGOS_380	GCF_002591235.1	GCF_002591235.1_ASM259123v1_genomic.gbff.gz	Pseudomonas E lactis	6	5281.0	5214	5438
140	Pseudomonas sp. HLS-6	GCF_002753995.1	GCF_002753995.1_ASM275399v1_genomic.gbff.gz	Pseudomonas E sp002753995	7	5207.142857142857	5009	5398
141	Pseudomonas sp. NC02	GCF_002874965.1	GCF_002874965.1_ASM287496v1_genomic.gbff.gz	Pseudomonas E sp002874965	5	5252.8	5198	5436
142	Pseudomonas sp. SWI6	GCF_002947975.1	GCF_002947975.1_ASM294797v1_genomic.gbff.gz	Pseudomonas E taiwanensis	6	5487.166666666667	5144	7127
143	Pseudomonas sp. SWI36	GCF_002948105.1	GCF_002948105.1_ASM294810v1_genomic.gbff.gz	Pseudomonas E hunanensis	5	5094.4	4969	5194
144	Pseudomonas sp. SWI44	GCF_002947915.1	GCF_002947915.1_ASM294791v1_genomic.gbff.gz	Pseudomonas E taiwanensis	5	5166.8	5144	5182
145	Pseudomonas sp. LG1D9	GCF_002949995.1	GCF_002949995.1_ASM294999v1_genomic.gbff.gz	Pseudomonas E proteolytica	6	5246.5	5209	5433
146	Pseudomonas sp. LH1G9	GCF_002949975.1	GCF_002949975.1_ASM294997v1_genomic.gbff.gz	Pseudomonas E veronii	6	5209.666666666667	4979	5436
147	Pseudomonas sp. 31-12	GCF_003151075.1	GCF_003151075.1_ASM315107v1_genomic.gbff.gz	Pseudomonas E sp003151075	6	5236.833333333333	5035	5454
148	Pseudomonas sp. R2A2	GCF_003205815.1	GCF_003205815.1_ASM320581v1_genomic.gbff.gz	Pseudomonas A sp003205815	4	5183.75	5183	5184
