# Supplementary material for: Taxonomic resolution of the ribosomal RNA operon in bacteria: implications for its use with long-read sequencing
Source: NAR Genom Bioinform. 2019 Nov 14;2(1):lqz016. doi: 10.1093/nargab/lqz016 (PMC7671355; doi:10.1093/nargab/lqz016)
Supplement: lqz016_Supplemental_Files [file lqz016_supplemental_files.zip › suppl_table_3.Staphylococcus.csv]

	Organism (NCBI)	Accession Number	File Name	Species (GTDB)	Number of Operons	Average Operon Size	Min Operon Size	Max Operon Size
0	Staphylococcus aureus	GCF_001018685.2	GCF_001018685.2_ASM101868v2_genomic.gbff.gz	Staphylococcus aureus	4	5024.0	4965	5137
1	Staphylococcus carnosus subsp. carnosus TM300	GCF_000009405.1	GCF_000009405.1_ASM940v1_genomic.gbff.gz	Staphylococcus carnosus	4	5220.25	4906	5883
2	Staphylococcus carnosus	GCF_001701005.1	GCF_001701005.1_ASM170100v1_genomic.gbff.gz	Staphylococcus carnosus	3	4970.0	4908	5094
3	Staphylococcus epidermidis	GCF_002850315.1	GCF_002850315.1_ASM285031v1_genomic.gbff.gz	Staphylococcus epidermidis	4	4969.0	4921	5110
4	Staphylococcus haemolyticus	GCF_001611955.1	GCF_001611955.1_ASM161195v1_genomic.gbff.gz	Staphylococcus haemolyticus	4	5052.25	4998	5113
5	Staphylococcus haemolyticus	GCF_002906615.1	GCF_002906615.1_ASM290661v1_genomic.gbff.gz	Staphylococcus haemolyticus	4	5049.5	4996	5107
6	Staphylococcus hyicus	GCF_000816085.1	GCF_000816085.1_ASM81608v1_genomic.gbff.gz	Staphylococcus hyicus	4	5203.25	5091	5379
7	Staphylococcus hyicus	GCF_900474585.1	GCF_900474585.1_41315_E01_genomic.gbff.gz	Staphylococcus hyicus	4	5202.25	5090	5378
8	Staphylococcus xylosus	GCF_000706685.1	GCF_000706685.1_ASM70668v1_genomic.gbff.gz	Staphylococcus xylosus	4	5142.0	5142	5142
9	Staphylococcus xylosus	GCF_000709415.1	GCF_000709415.1_ASM70941v1_genomic.gbff.gz	Staphylococcus xylosus	3	5019.0	4955	5142
10	Staphylococcus xylosus	GCF_000953575.1	GCF_000953575.1_Staphylococcus_xylosus_C2a_genomic.gbff.gz	Staphylococcus xylosus	4	5274.5	4958	6037
11	Staphylococcus warneri SG1	GCF_000332735.1	GCF_000332735.1_ASM33273v1_genomic.gbff.gz	Staphylococcus warneri	5	5233.6	5041	6004
12	Staphylococcus muscae	GCF_003019275.1	GCF_003019275.1_ASM301927v1_genomic.gbff.gz	Staphylococcus muscae	4	5125.75	4994	5207
13	Staphylococcus muscae	GCF_900187005.1	GCF_900187005.1_50569_B01_genomic.gbff.gz	Staphylococcus muscae	4	5126.5	4995	5208
14	Staphylococcus schleiferi	GCF_001188875.1	GCF_001188875.1_ASM118887v1_genomic.gbff.gz	Staphylococcus schleiferi	5	5161.6	4912	5948
15	Staphylococcus schleiferi	GCF_001188915.1	GCF_001188915.1_ASM118891v1_genomic.gbff.gz	Staphylococcus schleiferi	4	4965.0	4911	5116
16	Staphylococcus schleiferi	GCF_001548255.1	GCF_001548255.1_ASM154825v1_genomic.gbff.gz	Staphylococcus schleiferi	5	5145.2	4914	5859
17	Staphylococcus sciuri	GCF_002209165.2	GCF_002209165.2_ASM220916v2_genomic.gbff.gz	Staphylococcus A sciuri	4	5062.25	4928	5162
18	Staphylococcus sciuri subsp. sciuri	GCF_900474615.1	GCF_900474615.1_40295_D02_genomic.gbff.gz	Staphylococcus A sciuri	4	5003.75	4928	5116
19	Staphylococcus lugdunensis N920143	GCF_000270465.1	GCF_000270465.1_ASM27046v1_genomic.gbff.gz	Staphylococcus lugdunensis	4	5432.0	5145	6158
20	Staphylococcus lugdunensis	GCF_002250095.2	GCF_002250095.2_ASM225009v2_genomic.gbff.gz	Staphylococcus lugdunensis	6	5494.166666666667	5147	6112
21	Staphylococcus auricularis	GCF_900478415.1	GCF_900478415.1_35910_E02_genomic.gbff.gz	Staphylococcus auricularis	5	5142.2	4887	5970
22	Staphylococcus cohnii	GCF_002984565.1	GCF_002984565.1_ASM298456v1_genomic.gbff.gz	Staphylococcus cohnii A	4	4995.75	4949	5136
23	Staphylococcus kloosii	GCF_003019255.1	GCF_003019255.1_ASM301925v1_genomic.gbff.gz	Staphylococcus kloosii	5	5266.2	4940	6072
24	Staphylococcus saprophyticus	GCF_001558375.2	GCF_001558375.2_ASM155837v2_genomic.gbff.gz	Staphylococcus saprophyticus	4	4998.5	4952	5136
25	Staphylococcus pasteuri SP1	GCF_000494875.1	GCF_000494875.1_ASM49487v1_genomic.gbff.gz	Staphylococcus warneri	5	5243.8	4999	6003
26	Staphylococcus pasteuri	GCF_002442915.1	GCF_002442915.1_ASM244291v1_genomic.gbff.gz	Staphylococcus pasteuri	4	5021.0	4915	5091
27	Staphylococcus felis	GCF_003012915.1	GCF_003012915.1_ASM301291v1_genomic.gbff.gz	Staphylococcus felis	4	5096.0	5050	5234
28	Staphylococcus succinus	GCF_001902315.1	GCF_001902315.1_ASM190231v1_genomic.gbff.gz	Staphylococcus succinus	4	5005.75	4957	5150
29	Staphylococcus condimenti	GCF_001618885.1	GCF_001618885.1_ASM161888v1_genomic.gbff.gz	Staphylococcus condimenti	3	4969.666666666667	4907	5094
30	Staphylococcus condimenti	GCF_001922405.1	GCF_001922405.1_ASM192240v1_genomic.gbff.gz	Staphylococcus condimenti	4	5221.25	4907	5977
31	Staphylococcus piscifermentans	GCF_900186985.1	GCF_900186985.1_50377_C01_genomic.gbff.gz	Staphylococcus piscifermentans	3	4967.0	4904	5093
32	Staphylococcus lutrae	GCF_002101335.1	GCF_002101335.1_ASM210133v1_genomic.gbff.gz	Staphylococcus lutrae	4	4942.25	4894	5083
33	Staphylococcus pettenkoferi	GCF_002208805.2	GCF_002208805.2_ASM220880v2_genomic.gbff.gz	Staphylococcus pettenkoferi	4	5065.5	5041	5137
34	Staphylococcus nepalensis	GCF_002442895.1	GCF_002442895.1_ASM244289v1_genomic.gbff.gz	Staphylococcus nepalensis	4	4998.25	4951	5140
35	Staphylococcus nepalensis	GCF_003097555.1	GCF_003097555.1_ASM309755v1_genomic.gbff.gz	Staphylococcus nepalensis	4	4997.25	4950	5139
36	Staphylococcus equorum	GCF_001432245.1	GCF_001432245.1_ASM143224v1_genomic.gbff.gz	Staphylococcus equorum B	5	4997.8	4959	5150
37	Staphylococcus equorum	GCF_001682235.1	GCF_001682235.1_ASM168223v1_genomic.gbff.gz	Staphylococcus equorum B	3	5024.666666666667	4962	5150
38	Staphylococcus pseudintermedius	GCF_001682435.2	GCF_001682435.2_ASM168243v2_genomic.gbff.gz	Staphylococcus pseudintermedius	4	5060.5	4893	5233
39	Staphylococcus simiae	GCF_900187055.1	GCF_900187055.1_50377_D01_genomic.gbff.gz	Staphylococcus simiae	4	4991.75	4910	5150
40	Staphylococcus stepanovicii	GCF_900187075.1	GCF_900187075.1_50432_F01_genomic.gbff.gz	Staphylococcus A stepanovicii	4	5006.25	4930	5161
41	Staphylococcus argenteus	GCF_000236925.1	GCF_000236925.1_ASM23692v1_genomic.gbff.gz	Staphylococcus argenteus	5	5273.8	5041	6100
42	Staphylococcus argenteus	GCF_002812345.2	GCF_002812345.2_ASM281234v2_genomic.gbff.gz	Staphylococcus argenteus	5	5262.2	4965	6097
43	Staphylococcus agnetis	GCF_001442815.1	GCF_001442815.1_ASM144281v1_genomic.gbff.gz	Staphylococcus agnetis	5	5404.0	5125	6211
44	Staphylococcus sp. AntiMn-1	GCF_001663395.1	GCF_001663395.1_ASM166339v1_genomic.gbff.gz	Staphylococcus equorum B	5	4991.2	4931	5146
